# Supplementary material for: Megastigmus seed chalcids (Hymenoptera, Torymidae) radiated much more on Angiosperms than previously considered. I- Description of 8 new species from Kenya, with a key to the females of Eastern and Southern Africa
Source: Zookeys. 2016 Apr 26;(585):51–124. doi: 10.3897/zookeys.585.7503 (PMC4857038; doi:10.3897/zookeys.585.7503)
Supplement: XML Treatment for Megastigmus helinae [file zookeys.585.7503-treatment1.xml]

<!DOCTYPE tp:taxon-treatment
  PUBLIC "-//TaxonX//DTD Taxonomic Treatment Publishing DTD v0 20100105//EN" "tax-treatment-NSO.dtd">
<tp:taxon-treatment xmlns:tp="http://www.plazi.org/taxpub"><tp:treatment-meta><kwd-group><label>Taxon classification</label><kwd><named-content content-type="kingdom">Animalia</named-content></kwd><kwd><named-content content-type="order">Hymenoptera</named-content></kwd><kwd><named-content content-type="family">Torymidae</named-content></kwd></kwd-group><mixed-citation publication-type="journal"><person-group><name><surname>Roques</surname><given-names>Alain</given-names></name><name><surname>Copeland</surname><given-names>Robert S.</given-names></name><name><surname>Soldati</surname><given-names>Laurent</given-names></name><name><surname>Denux</surname><given-names>Olivier</given-names></name><name><surname>Auger-Rozenberg</surname><given-names>Marie-Anne</given-names></name></person-group><article-title><italic><tp:taxon-name><tp:taxon-name-part taxon-name-part-type="genus">Megastigmus</tp:taxon-name-part></tp:taxon-name></italic> seed chalcids (<tp:taxon-name><tp:taxon-name-part taxon-name-part-type="order">Hymenoptera</tp:taxon-name-part></tp:taxon-name>, <tp:taxon-name><tp:taxon-name-part taxon-name-part-type="family">Torymidae</tp:taxon-name-part></tp:taxon-name>) radiated much more on Angiosperms than previously considered. I- Description of 8 new species from Kenya, with a key to the females of Eastern and Southern Africa</article-title><source>Zookeys</source><day>26</day><month>4</month><year>2016</year><volume>2016</volume><issue>585</issue><fpage>51</fpage><lpage>124</lpage><pub-id pub-id-type="doi">10.3897/zookeys.585.7503</pub-id></mixed-citation></tp:treatment-meta><tp:nomenclature><tp:taxon-name>
            <tp:taxon-name-part taxon-name-part-type="genus">Megastigmus</tp:taxon-name-part>
            <tp:taxon-name-part taxon-name-part-type="species">helinae</tp:taxon-name-part>
            <object-id xmlns:xlink="http://www.w3.org/1999/xlink" content-type="zoobank" xlink:type="simple">http://zoobank.org/A2A398C5-E7D8-4B8E-B858-2136275BC907</object-id>
          </tp:taxon-name><tp:taxon-authority>Roques &amp; Copeland</tp:taxon-authority><tp:taxon-status xmlns:xlink="http://www.w3.org/1999/xlink" xlink:type="simple">sp. n.</tp:taxon-status></tp:nomenclature><tp:treatment-sec sec-type="type material"><title>Type material.</title><p>
            <bold>Holotype</bold> ♀, Kenya, Scandent climber, Rift Valley Prov. Matthews Range, <named-content xmlns:xlink="http://www.w3.org/1999/xlink" content-type="dwc:verbatimCoordinates" xlink:type="simple"><named-content content-type="geo-json" specific-use="{&#34;type&#34;:&#34;Point&#34;,&#34;coordinates&#34;:[37.3141,1.1777]}" xlink:type="simple">1.1777°N, 37.3141°E</named-content></named-content>, 1342m, 16 Jan 2004, ex. <italic><tp:taxon-name><tp:taxon-name-part taxon-name-part-type="genus">Helinus</tp:taxon-name-part> <tp:taxon-name-part taxon-name-part-type="species">integrifolius</tp:taxon-name-part></tp:taxon-name></italic> fruits, A&amp;M coll. N°2692, R. Copeland leg. (<abbrev xmlns:xlink="http://www.w3.org/1999/xlink" content-type="institution" xlink:title="National Museums of Kenya" xlink:type="simple">NMKE</abbrev>).</p><p>
            <bold>Paratypes.</bold> 2♀♀, same collection data as holotype (<abbrev xmlns:xlink="http://www.w3.org/1999/xlink" content-type="institution" xlink:title="Alain Roques personal collection, INRA Zoologie Forestière Orléans, France" xlink:type="simple">ARC</abbrev>, 1 destroyed); 2♂♂, same collection data as holotype (<abbrev xmlns:xlink="http://www.w3.org/1999/xlink" content-type="institution" xlink:title="National Museums of Kenya" xlink:type="simple">NMKE</abbrev>, <abbrev xmlns:xlink="http://www.w3.org/1999/xlink" content-type="institution" xlink:title="International Centre of Insect Physiology and Ecology" xlink:type="simple">ICIPE</abbrev>).</p></tp:treatment-sec><tp:treatment-sec sec-type="Description"><title>Description.</title><p>
            <bold>Holotype</bold> ♀. A small species with body length 3.2 mm (without ovipositor); length of ovipositor sheaths 0.8 mm. Body colour nearly entirely orange-yellow (Figures <xref ref-type="fig" rid="F6">15</xref>, <xref ref-type="fig" rid="F6">16</xref>). Head orange with a black ring around each ocellus. Pilosity on lower face pale, but black hairs on malar space, gena, and on dorsum of head, with a row of long hairs on vertex behind ocelli. Antenna entirely yellow. Pronotum orange; remainder of thorax orange except a bisinuate black band along pronotum suture at the anterior part of mid-lobe of mesoscutum (Figure <xref ref-type="fig" rid="F6">16</xref>), and two small black spots at wing insertions. Pilosity black on thorax dorsum; sparse long hairs on pronotum and mid-lobe of mesoscutum along notauli; scutellum with 3 pairs of black hairs on the sides. Legs entirely pale yellow. Forewing stigma brown without infuscation; basal cell well defined, with disc including 8 long setae, closed by a basal setal line with 8 long hairs and a costal setal line with 6 long hairs; coastal cell with several rows of small setae (Figure <xref ref-type="fig" rid="F6">21</xref>). Propodeum orange with a narrow, curved black stripe on the center of its anterior part; propodeum hairs black. Gaster entirely orange, with black hairs on sutures. Ovipositor sheaths black, very short, only 0.6 × as long as gaster, 0.2 × as long as body (Figure <xref ref-type="fig" rid="F6">16</xref>).</p><p>Head transverse (Figure <xref ref-type="fig" rid="F6">18</xref>), width: height ratio: 1.3 in dorsal view; <abbrev xmlns:xlink="http://www.w3.org/1999/xlink" xlink:title="Posterior ocellar line: the minimum distance between the posterior ocelli" xlink:type="simple">POL</abbrev>: <abbrev xmlns:xlink="http://www.w3.org/1999/xlink" xlink:title="Ocellocular line: the minimum distance between the eye margin and the adjacent posterior ocellus" xlink:type="simple">OOL</abbrev>: 0.8; torulus 1.2 × as long as wide; inter-antennal area as broad as torulus width; scrobe elongate, ca. 2.3 × as long as wide; Scape 1.2 × as long as combined length of pedicel, anellus and F1 (Figure <xref ref-type="fig" rid="F6">19</xref>); scape 0.8 × as long as combined length of pedicel, anellus, F1 and F2; anellus subquadrate; F1 1.2 × as long as pedicel, 1.9 × as long as wide; F2 1.8 × as long as wide; following funicular segments progressively tending to subquadrate from F4 on, with F7 1.3 × as long as wide. Pronotum, mid- and lateral lobes of mesoscutum, with coarse transverse carinae (Figure <xref ref-type="fig" rid="F6">20</xref>); axilla with longitudinal striae; mid-lobe of mesoscutum 1.1 × as long as scutellum. Scutellum 1.3 × as long as wide, with irregular transverse striae; frenum 0.3 × as long as scutellum length, mostly smooth with a few longitudinal carinae on sides. Forewing stigma oval, about 1.5 × as long as wide (Figure <xref ref-type="fig" rid="F6">21</xref>); upper part of stigmal vein elongate, 0.4 × as long as stigma length; uncus 0.6 × as long as upper part of stigmal vein; marginal vein 0.8 × as long as postmarginal vein. Propodeum with coarse longitudinal carinae, and a median carina interrupted in the middle (Figure <xref ref-type="fig" rid="F6">20</xref>).</p><p>
            <bold>Male.</bold> Body colour similar to that of female (Figures <xref ref-type="fig" rid="F7">22</xref>, <xref ref-type="fig" rid="F7">23</xref>), orange-yellow with a few black markings: a ring around each ocellus, a transverse fuzzy band on the center of the anterior part of propodeum, a large spot on T3 at gaster insertion, a comma- like spot <!--PageBreak-->on the lateral sides of T4, and a smaller, rounded, brownish spot on the lateral sides of the three following tergites. Pilosity as in female. Forewing stigma brown without infuscation (Figure <xref ref-type="fig" rid="F7">28</xref>); basal cell well defined, the disc with 11 long setae, closed by a basal setal line <!--PageBreak-->with 7 long setae and a costal setal line with 6 long setae; coastal cell with several rows of small setae.</p><p>Head rectangular (Figure <xref ref-type="fig" rid="F7">25</xref>), width: height ratio: 1.5 in dorsal view; <abbrev xmlns:xlink="http://www.w3.org/1999/xlink" xlink:title="Posterior ocellar line: the minimum distance between the posterior ocelli" xlink:type="simple">POL</abbrev>: <abbrev xmlns:xlink="http://www.w3.org/1999/xlink" xlink:title="Ocellocular line: the minimum distance between the eye margin and the adjacent posterior ocellus" xlink:type="simple">OOL</abbrev> 0.9; torulus 1.2 × as long as wide; inter-antennal area 0.9 × as wide as torulus width; <!--PageBreak-->scrobe 2.5 × as long as wide. Scape 1.1 × as long as combined length of pedicel, anellus and F1 (Figure <xref ref-type="fig" rid="F7">26</xref>); scape 0.8 × as long as combined length of pedicel, anellus, F1 and F2; F1 1.3 × as long as pedicel, 2.1 × as long as wide; F2 2.0 × as long as wide; following funicular segments also elongate, with F7 1.5 × as long as wide. Pronotum, mid- and lateral lobes of mesoscutum, with coarse transverse carinae (Figure <xref ref-type="fig" rid="F7">27</xref>); axilla with longitudinal striae; mid-lobe of mesoscutum short, 0.9 × as long as scutellum. Scutellum 1.2 × as long as wide, with irregular, transverse striae; frenum 0.3 × as long as scutellum length, mostly smooth with a few longitudinal carinae on sides; Forewing stigma more rounded than in female, about 1.4 × as long as wide (Figure <xref ref-type="fig" rid="F7">28</xref>); upper part of stigmal vein elongate, 0.5 × as long as stigma length; uncus 0.7 × as long as upper part of stigmal vein; marginal vein 0.8 × as long as postmarginal vein. Propodeum with coarse longitudinal carinae, and short median carina in its upper part (Figure <xref ref-type="fig" rid="F7">27</xref>). Gaster conspicuously petiolate (Figure <xref ref-type="fig" rid="F7">23</xref>). Genitalia with rather small aedeagus, its part above digitus only 1.2× as long as digitus length; digitus with only 2 teeth (Figure <xref ref-type="fig" rid="F7">29</xref>).</p><p>
            <bold>Variation.</bold> The transverse brown band at the anterior part of mid-lobe of mesoscutum is less marked in female paratypes. In males, the lateral black-brown spots could be absent on T5–T7.</p></tp:treatment-sec><tp:treatment-sec sec-type="Host plants"><title>Host plants.</title><p>
            <italic><tp:taxon-name><tp:taxon-name-part taxon-name-part-type="genus">Helinus</tp:taxon-name-part> <tp:taxon-name-part taxon-name-part-type="species">integrifolius</tp:taxon-name-part></tp:taxon-name></italic> (<tp:taxon-name><tp:taxon-name-part taxon-name-part-type="family">Rhamnaceae</tp:taxon-name-part></tp:taxon-name>). Probably a seed feeder, based on its place in the molecular phylogeny of <italic><tp:taxon-name><tp:taxon-name-part taxon-name-part-type="genus">Megastigmus</tp:taxon-name-part></tp:taxon-name></italic> spp. (Figure <xref ref-type="fig" rid="F5">14</xref>). Nevertheless we only sequenced one specimen and it would be necessary to analyze other samples in order to clarify the phylogenetic position, which appeared to vary depending on the marker.</p></tp:treatment-sec><tp:treatment-sec sec-type="Distribution"><title>Distribution.</title><p>Known only from the Matthews Range, Kenya where it was observed to emerge from 9.8 % of the collected fruits (Table <xref ref-type="table" rid="T3">3</xref>).</p></tp:treatment-sec><tp:treatment-sec sec-type="Etymology"><title>Etymology.</title><p>Named after its host plant.</p></tp:treatment-sec><tp:treatment-sec sec-type="Diagnosis and comments"><title>Diagnosis and comments.</title><p>This is the only species of <italic><tp:taxon-name><tp:taxon-name-part taxon-name-part-type="genus">Megastigmus</tp:taxon-name-part></tp:taxon-name></italic> found to date to emerge from fruits of the <tp:taxon-name><tp:taxon-name-part taxon-name-part-type="family">Rhamnaceae</tp:taxon-name-part></tp:taxon-name>. Females are easily distinguished from those of other species present in the region by the very small ovipositor associated with an orange body colour. Genitalic characters differentiate males <italic><tp:taxon-name><tp:taxon-name-part taxon-name-part-type="genus">Megastigmus</tp:taxon-name-part> <tp:taxon-name-part taxon-name-part-type="species">helinae</tp:taxon-name-part></tp:taxon-name></italic> by the presence of only two teeth on the digitus whereas the other species bear three teeth except <italic><tp:taxon-name><tp:taxon-name-part taxon-name-part-type="genus">Megastigmus</tp:taxon-name-part> <tp:taxon-name-part taxon-name-part-type="species">icipeensis</tp:taxon-name-part></tp:taxon-name></italic> but the phallobase of the latter species is less elongate (Figure <xref ref-type="fig" rid="F14">74</xref>).</p></tp:treatment-sec><tp:treatment-sec><!--Section generated to contain objects referenced in tp:taxon-treatment.--><fig id="F6" position="float" orientation="portrait"><label>Figures 15–21.</label><caption><p>
          <italic><tp:taxon-name><tp:taxon-name-part taxon-name-part-type="genus">Megastigmus</tp:taxon-name-part> <tp:taxon-name-part taxon-name-part-type="species">helinae</tp:taxon-name-part></tp:taxon-name></italic> Roques &amp; Copeland, sp. n. female. <bold>15</bold> dorsal view of the body <bold>16</bold> lateral view of body <bold>17</bold> dorsal view of thorax <bold>18</bold> front view of head <bold>19</bold> electroscan of antenna <bold>20</bold> electroscan of dorsal view of thorax <bold>21</bold> forewing.</p></caption><graphic xmlns:xlink="http://www.w3.org/1999/xlink" xlink:href="zookeys-585-051-g006.jpg" position="float" orientation="portrait" xlink:type="simple" id="oo_86845.jpg"/></fig><fig id="F7" position="float" orientation="portrait"><label>Figures 22–29.</label><caption><p>
          <italic><tp:taxon-name><tp:taxon-name-part taxon-name-part-type="genus">Megastigmus</tp:taxon-name-part> <tp:taxon-name-part taxon-name-part-type="species">helinae</tp:taxon-name-part></tp:taxon-name></italic> Roques &amp; Copeland, sp. n. male. <bold>22</bold> dorsal view of the body <bold>23</bold> lateral view of body <bold>24</bold> dorsal view of thorax <bold>25</bold> front view of head <bold>26</bold> electroscan of antenna <bold>27</bold> electroscan of dorsal view of thorax <bold>28</bold> forewing <bold>29</bold> genitalia.</p></caption><graphic xmlns:xlink="http://www.w3.org/1999/xlink" xlink:href="zookeys-585-051-g007.jpg" position="float" orientation="portrait" xlink:type="simple" id="oo_86846.jpg"/></fig><fig id="F5" position="float" orientation="portrait"><label>Figure 14.</label><caption><p>Bayesian-likelihood inference phylogenies based on cytochrome oxidase I (<abbrev xmlns:xlink="http://www.w3.org/1999/xlink" xlink:title="cytochrome oxidase subunit one" xlink:type="simple">COI</abbrev>) and ribosomal DNA (28S) sequences in seed-specialized wasps of the <italic><tp:taxon-name><tp:taxon-name-part taxon-name-part-type="genus">Megastigmus</tp:taxon-name-part></tp:taxon-name></italic> genus. <bold>A</bold> Short fragment <abbrev xmlns:xlink="http://www.w3.org/1999/xlink" xlink:title="cytochrome oxidase subunit one" xlink:type="simple">COI</abbrev> (34 taxa, 417bp) <bold>B</bold> Long fragment <abbrev xmlns:xlink="http://www.w3.org/1999/xlink" xlink:title="cytochrome oxidase subunit one" xlink:type="simple">COI</abbrev> (31 taxa, 810pb) <bold>C</bold> Nuclear fragment (33 taxa, 924pb). <italic><tp:taxon-name><tp:taxon-name-part taxon-name-part-type="genus">Torymus</tp:taxon-name-part> <tp:taxon-name-part taxon-name-part-type="species">azureus</tp:taxon-name-part></tp:taxon-name></italic> Boheman, 1834 was used as an outgroup. Posterior probability values are indicated at each node. New taxa described in this paper are indicated in red and bold. Branches of taxa associated with <tp:taxon-name><tp:taxon-name-part taxon-name-part-type="family">Anacardiaceae</tp:taxon-name-part></tp:taxon-name> as host plant family are in blue, and branches of taxa associated with <tp:taxon-name><tp:taxon-name-part taxon-name-part-type="family">Cupressaceae</tp:taxon-name-part></tp:taxon-name> are in green.</p></caption><graphic xmlns:xlink="http://www.w3.org/1999/xlink" xlink:href="zookeys-585-051-g005.jpg" position="float" orientation="portrait" xlink:type="simple" id="oo_86844.jpg"/></fig><table-wrap id="T3" position="float" orientation="portrait"><label>Table 3.</label><caption><p>Host fruit infestation indices for <italic><tp:taxon-name><tp:taxon-name-part taxon-name-part-type="genus">Megastigmus</tp:taxon-name-part></tp:taxon-name></italic> species. Only samples whose fruits were counted are included; no samples of <italic><tp:taxon-name><tp:taxon-name-part taxon-name-part-type="genus">Juniperus</tp:taxon-name-part> <tp:taxon-name-part taxon-name-part-type="species">procera</tp:taxon-name-part></tp:taxon-name></italic> fruits were counted.</p></caption><table id="TID0EN6DI" rules="all"><tbody><tr><th rowspan="1" colspan="1">Plant family/ Plant species</th><th rowspan="1" colspan="1">No. of fruits</th><th rowspan="1" colspan="1">
                  <tp:taxon-name><tp:taxon-name-part taxon-name-part-type="genus">Megastigmus</tp:taxon-name-part></tp:taxon-name> species</th><th rowspan="1" colspan="1">No. of reared <italic><tp:taxon-name><tp:taxon-name-part taxon-name-part-type="genus">Megastigmus</tp:taxon-name-part></tp:taxon-name></italic></th><th rowspan="1" colspan="1">% of infestation by <italic><tp:taxon-name><tp:taxon-name-part taxon-name-part-type="genus">Megastigmus</tp:taxon-name-part></tp:taxon-name></italic></th></tr><tr><td rowspan="1" colspan="1">
              <bold><tp:taxon-name><tp:taxon-name-part taxon-name-part-type="family">Anacardiaceae</tp:taxon-name-part></tp:taxon-name></bold>
            </td><td rowspan="1" colspan="1"/><td rowspan="1" colspan="1"/><td rowspan="1" colspan="1"/><td rowspan="1" colspan="1"/></tr><tr><td rowspan="1" colspan="1">
              <italic><tp:taxon-name><tp:taxon-name-part taxon-name-part-type="genus">Lannea</tp:taxon-name-part></tp:taxon-name></italic> cf. <italic>schimperi</italic></td><td rowspan="1" colspan="1">786</td><td rowspan="1" colspan="1">
              <italic><tp:taxon-name><tp:taxon-name-part taxon-name-part-type="genus">Megastigmus</tp:taxon-name-part> <tp:taxon-name-part taxon-name-part-type="species">smithi</tp:taxon-name-part></tp:taxon-name></italic>
            </td><td rowspan="1" colspan="1">3</td><td rowspan="1" colspan="1">0,4</td></tr><tr><td rowspan="1" colspan="1">
              <italic><tp:taxon-name><tp:taxon-name-part taxon-name-part-type="genus">Lannea</tp:taxon-name-part> <tp:taxon-name-part taxon-name-part-type="species">rivae</tp:taxon-name-part></tp:taxon-name></italic>
            </td><td rowspan="1" colspan="1">338</td><td rowspan="1" colspan="1">
              <italic><tp:taxon-name><tp:taxon-name-part taxon-name-part-type="genus">Megastigmus</tp:taxon-name-part> <tp:taxon-name-part taxon-name-part-type="species">lanneae</tp:taxon-name-part></tp:taxon-name></italic>
            </td><td rowspan="1" colspan="1">11</td><td rowspan="1" colspan="1">3,3</td></tr><tr><td rowspan="1" colspan="1">
              <italic><tp:taxon-name><tp:taxon-name-part taxon-name-part-type="genus">Lannea</tp:taxon-name-part> <tp:taxon-name-part taxon-name-part-type="species">schweinfurthii</tp:taxon-name-part></tp:taxon-name></italic>
            </td><td rowspan="1" colspan="1">168</td><td rowspan="1" colspan="1">
              <italic><tp:taxon-name><tp:taxon-name-part taxon-name-part-type="genus">Megastigmus</tp:taxon-name-part> <tp:taxon-name-part taxon-name-part-type="species">laventhali</tp:taxon-name-part></tp:taxon-name></italic>
            </td><td rowspan="1" colspan="1">1</td><td rowspan="1" colspan="1">0,6</td></tr><tr><td rowspan="1" colspan="1">
              <italic><tp:taxon-name><tp:taxon-name-part taxon-name-part-type="genus">Ozoroa</tp:taxon-name-part> <tp:taxon-name-part taxon-name-part-type="species">insignis</tp:taxon-name-part></tp:taxon-name></italic> subsp. <italic>reticulata</italic></td><td rowspan="1" colspan="1">2806</td><td rowspan="1" colspan="1">
              <italic><tp:taxon-name><tp:taxon-name-part taxon-name-part-type="genus">Megastigmus</tp:taxon-name-part> <tp:taxon-name-part taxon-name-part-type="species">ozoroae</tp:taxon-name-part></tp:taxon-name></italic>
            </td><td rowspan="1" colspan="1">226</td><td rowspan="1" colspan="1">8,1</td></tr><tr><td rowspan="1" colspan="1">
              <italic><tp:taxon-name><tp:taxon-name-part taxon-name-part-type="genus">Ozoroa</tp:taxon-name-part> <tp:taxon-name-part taxon-name-part-type="species">obovata</tp:taxon-name-part></tp:taxon-name></italic>
            </td><td rowspan="1" colspan="1">1505</td><td rowspan="1" colspan="1">
              <italic><tp:taxon-name><tp:taxon-name-part taxon-name-part-type="genus">Megastigmus</tp:taxon-name-part> <tp:taxon-name-part taxon-name-part-type="species">hypogeus</tp:taxon-name-part></tp:taxon-name></italic>
            </td><td rowspan="1" colspan="1">42</td><td rowspan="1" colspan="1">2,8</td></tr><tr><td rowspan="1" colspan="1">
              <italic><tp:taxon-name><tp:taxon-name-part taxon-name-part-type="genus">Ozoroa</tp:taxon-name-part> <tp:taxon-name-part taxon-name-part-type="species">obovata</tp:taxon-name-part></tp:taxon-name></italic>
            </td><td rowspan="1" colspan="1">698</td><td rowspan="1" colspan="1">
              <italic><tp:taxon-name><tp:taxon-name-part taxon-name-part-type="genus">Megastigmus</tp:taxon-name-part> <tp:taxon-name-part taxon-name-part-type="species">hypogeus</tp:taxon-name-part></tp:taxon-name></italic>
            </td><td rowspan="1" colspan="1">1</td><td rowspan="1" colspan="1">0,1</td></tr><tr><td rowspan="1" colspan="1">
              <italic><tp:taxon-name><tp:taxon-name-part taxon-name-part-type="genus">Ozoroa</tp:taxon-name-part> <tp:taxon-name-part taxon-name-part-type="species">obovata</tp:taxon-name-part></tp:taxon-name></italic>
            </td><td rowspan="1" colspan="1">2442</td><td rowspan="1" colspan="1">
              <italic><tp:taxon-name><tp:taxon-name-part taxon-name-part-type="genus">Megastigmus</tp:taxon-name-part> <tp:taxon-name-part taxon-name-part-type="species">hypogeus</tp:taxon-name-part></tp:taxon-name></italic>
            </td><td rowspan="1" colspan="1">22</td><td rowspan="1" colspan="1">0,9</td></tr><tr><td rowspan="1" colspan="1">
              <italic><tp:taxon-name><tp:taxon-name-part taxon-name-part-type="genus">Pistacia</tp:taxon-name-part> <tp:taxon-name-part taxon-name-part-type="species">lentiscus</tp:taxon-name-part></tp:taxon-name></italic> subsp. <italic>emarginata</italic></td><td rowspan="1" colspan="1">2603</td><td rowspan="1" colspan="1">
              <italic><tp:taxon-name><tp:taxon-name-part taxon-name-part-type="genus">Megastigmus</tp:taxon-name-part> <tp:taxon-name-part taxon-name-part-type="species">pistaciae</tp:taxon-name-part></tp:taxon-name></italic>
            </td><td rowspan="1" colspan="1">12</td><td rowspan="1" colspan="1">0,5</td></tr><tr><td rowspan="1" colspan="1">
              <italic><tp:taxon-name><tp:taxon-name-part taxon-name-part-type="genus">Pistacia</tp:taxon-name-part> <tp:taxon-name-part taxon-name-part-type="species">lentiscus</tp:taxon-name-part></tp:taxon-name></italic> subsp. <italic>emarginata</italic></td><td rowspan="1" colspan="1">1019</td><td rowspan="1" colspan="1">
              <italic><tp:taxon-name><tp:taxon-name-part taxon-name-part-type="genus">Megastigmus</tp:taxon-name-part> <tp:taxon-name-part taxon-name-part-type="species">pistaciae</tp:taxon-name-part></tp:taxon-name></italic>
            </td><td rowspan="1" colspan="1">1</td><td rowspan="1" colspan="1">0,1</td></tr><tr><td rowspan="1" colspan="1">
              <italic><tp:taxon-name><tp:taxon-name-part taxon-name-part-type="genus">Rhus</tp:taxon-name-part> <tp:taxon-name-part taxon-name-part-type="species">natalensis</tp:taxon-name-part></tp:taxon-name></italic>
            </td><td rowspan="1" colspan="1">674</td><td rowspan="1" colspan="1">
              <italic><tp:taxon-name><tp:taxon-name-part taxon-name-part-type="genus">Megastigmus</tp:taxon-name-part> <tp:taxon-name-part taxon-name-part-type="species">transvaalensis</tp:taxon-name-part></tp:taxon-name></italic>
            </td><td rowspan="1" colspan="1">41</td><td rowspan="1" colspan="1">6,1</td></tr><tr><td rowspan="1" colspan="1">
              <italic><tp:taxon-name><tp:taxon-name-part taxon-name-part-type="genus">Rhus</tp:taxon-name-part> <tp:taxon-name-part taxon-name-part-type="species">natalensis</tp:taxon-name-part></tp:taxon-name></italic>
            </td><td rowspan="1" colspan="1">524</td><td rowspan="1" colspan="1">
              <italic><tp:taxon-name><tp:taxon-name-part taxon-name-part-type="genus">Megastigmus</tp:taxon-name-part> <tp:taxon-name-part taxon-name-part-type="species">transvaalensis</tp:taxon-name-part></tp:taxon-name></italic>
            </td><td rowspan="1" colspan="1">6</td><td rowspan="1" colspan="1">1,1</td></tr><tr><td rowspan="1" colspan="1">
              <italic><tp:taxon-name><tp:taxon-name-part taxon-name-part-type="genus">Rhus</tp:taxon-name-part> <tp:taxon-name-part taxon-name-part-type="species">natalensis</tp:taxon-name-part></tp:taxon-name></italic>
            </td><td rowspan="1" colspan="1">2394</td><td rowspan="1" colspan="1">
              <italic><tp:taxon-name><tp:taxon-name-part taxon-name-part-type="genus">Megastigmus</tp:taxon-name-part> <tp:taxon-name-part taxon-name-part-type="species">transvaalensis</tp:taxon-name-part></tp:taxon-name></italic>
            </td><td rowspan="1" colspan="1">14</td><td rowspan="1" colspan="1">0,6</td></tr><tr><td rowspan="1" colspan="1">
              <italic><tp:taxon-name><tp:taxon-name-part taxon-name-part-type="genus">Rhus</tp:taxon-name-part> <tp:taxon-name-part taxon-name-part-type="species">natalensis</tp:taxon-name-part></tp:taxon-name></italic>
            </td><td rowspan="1" colspan="1">894</td><td rowspan="1" colspan="1">
              <italic><tp:taxon-name><tp:taxon-name-part taxon-name-part-type="genus">Megastigmus</tp:taxon-name-part> <tp:taxon-name-part taxon-name-part-type="species">transvaalensis</tp:taxon-name-part></tp:taxon-name></italic>
            </td><td rowspan="1" colspan="1">36</td><td rowspan="1" colspan="1">4,0</td></tr><tr><td rowspan="1" colspan="1">
              <italic><tp:taxon-name><tp:taxon-name-part taxon-name-part-type="genus">Rhus</tp:taxon-name-part> <tp:taxon-name-part taxon-name-part-type="species">natalensis</tp:taxon-name-part></tp:taxon-name></italic>
            </td><td rowspan="1" colspan="1">412</td><td rowspan="1" colspan="1">
              <italic><tp:taxon-name><tp:taxon-name-part taxon-name-part-type="genus">Megastigmus</tp:taxon-name-part> <tp:taxon-name-part taxon-name-part-type="species">transvaalensis</tp:taxon-name-part></tp:taxon-name></italic>
            </td><td rowspan="1" colspan="1">6</td><td rowspan="1" colspan="1">1,5</td></tr><tr><td rowspan="1" colspan="1">
              <italic><tp:taxon-name><tp:taxon-name-part taxon-name-part-type="genus">Rhus</tp:taxon-name-part> <tp:taxon-name-part taxon-name-part-type="species">vulgaris</tp:taxon-name-part></tp:taxon-name></italic>
            </td><td rowspan="1" colspan="1">769</td><td rowspan="1" colspan="1">
              <italic><tp:taxon-name><tp:taxon-name-part taxon-name-part-type="genus">Megastigmus</tp:taxon-name-part> <tp:taxon-name-part taxon-name-part-type="species">transvaalensis</tp:taxon-name-part></tp:taxon-name></italic>
            </td><td rowspan="1" colspan="1">113</td><td rowspan="1" colspan="1">14,7</td></tr><tr><td rowspan="1" colspan="1">
              <italic><tp:taxon-name><tp:taxon-name-part taxon-name-part-type="genus">Schinus</tp:taxon-name-part> <tp:taxon-name-part taxon-name-part-type="species">molle</tp:taxon-name-part></tp:taxon-name></italic>
            </td><td rowspan="1" colspan="1">535</td><td rowspan="1" colspan="1">
              <italic><tp:taxon-name><tp:taxon-name-part taxon-name-part-type="genus">Megastigmus</tp:taxon-name-part> <tp:taxon-name-part taxon-name-part-type="species">transvaalensis</tp:taxon-name-part></tp:taxon-name></italic>
            </td><td rowspan="1" colspan="1">79</td><td rowspan="1" colspan="1">14,8</td></tr><tr><td rowspan="1" colspan="1">
              <bold><tp:taxon-name><tp:taxon-name-part taxon-name-part-type="family">Rhamnaceae</tp:taxon-name-part></tp:taxon-name></bold>
            </td><td rowspan="1" colspan="1"/><td rowspan="1" colspan="1"/><td rowspan="1" colspan="1"/><td rowspan="1" colspan="1"/></tr><tr><td rowspan="1" colspan="1">
              <italic><tp:taxon-name><tp:taxon-name-part taxon-name-part-type="genus">Helinus</tp:taxon-name-part> <tp:taxon-name-part taxon-name-part-type="species">integrifolius</tp:taxon-name-part></tp:taxon-name></italic>
            </td><td rowspan="1" colspan="1">82</td><td rowspan="1" colspan="1">
              <italic><tp:taxon-name><tp:taxon-name-part taxon-name-part-type="genus">Megastigmus</tp:taxon-name-part> <tp:taxon-name-part taxon-name-part-type="species">helinae</tp:taxon-name-part></tp:taxon-name></italic>
            </td><td rowspan="1" colspan="1">8</td><td rowspan="1" colspan="1">9,8</td></tr><tr><td rowspan="1" colspan="1">
              <bold><tp:taxon-name><tp:taxon-name-part taxon-name-part-type="family">Malvaceae</tp:taxon-name-part></tp:taxon-name></bold>
            </td><td rowspan="1" colspan="1"/><td rowspan="1" colspan="1"/><td rowspan="1" colspan="1"/><td rowspan="1" colspan="1"/></tr><tr><td rowspan="1" colspan="1">
              <italic><tp:taxon-name><tp:taxon-name-part taxon-name-part-type="genus">Grewia</tp:taxon-name-part> <tp:taxon-name-part taxon-name-part-type="species">tephrodermis</tp:taxon-name-part></tp:taxon-name></italic>
            </td><td rowspan="1" colspan="1">448</td><td rowspan="1" colspan="1">
              <italic><tp:taxon-name><tp:taxon-name-part taxon-name-part-type="genus">Megastigmus</tp:taxon-name-part> <tp:taxon-name-part taxon-name-part-type="species">copelandi</tp:taxon-name-part></tp:taxon-name></italic>
            </td><td rowspan="1" colspan="1">3</td><td rowspan="1" colspan="1">0,7</td></tr><tr><td rowspan="1" colspan="1">
              <italic><tp:taxon-name><tp:taxon-name-part taxon-name-part-type="genus">Grewia</tp:taxon-name-part> <tp:taxon-name-part taxon-name-part-type="species">tephrodermis</tp:taxon-name-part></tp:taxon-name></italic>
            </td><td rowspan="1" colspan="1">100</td><td rowspan="1" colspan="1">
              <italic><tp:taxon-name><tp:taxon-name-part taxon-name-part-type="genus">Megastigmus</tp:taxon-name-part> <tp:taxon-name-part taxon-name-part-type="species">grewianae</tp:taxon-name-part></tp:taxon-name></italic>
            </td><td rowspan="1" colspan="1">13</td><td rowspan="1" colspan="1">13,0</td></tr><tr><td rowspan="1" colspan="1">
              <italic><tp:taxon-name><tp:taxon-name-part taxon-name-part-type="genus">Grewia</tp:taxon-name-part> <tp:taxon-name-part taxon-name-part-type="species">stuhlmannii</tp:taxon-name-part></tp:taxon-name></italic>
            </td><td rowspan="1" colspan="1">1056</td><td rowspan="1" colspan="1">
              <italic><tp:taxon-name><tp:taxon-name-part taxon-name-part-type="genus">Megastigmus</tp:taxon-name-part> <tp:taxon-name-part taxon-name-part-type="species">grewianae</tp:taxon-name-part></tp:taxon-name></italic>
            </td><td rowspan="1" colspan="1">29</td><td rowspan="1" colspan="1">2,7</td></tr></tbody></table></table-wrap><fig id="F14" position="float" orientation="portrait"><label>Figures 68–74.</label><caption><p>
          <italic><tp:taxon-name><tp:taxon-name-part taxon-name-part-type="genus">Megastigmus</tp:taxon-name-part> <tp:taxon-name-part taxon-name-part-type="species">icipeensis</tp:taxon-name-part></tp:taxon-name></italic> Roques &amp; Copeland, sp. n. male. <bold>68</bold> dorsal view of the body <bold>69</bold> lateral view of body <bold>70</bold> dorsal view of thorax <bold>71</bold> front view of head <bold>72</bold> antenna <bold>73</bold> forewing <bold>74</bold> genitalia.</p></caption><graphic xmlns:xlink="http://www.w3.org/1999/xlink" xlink:href="zookeys-585-051-g014.jpg" position="float" orientation="portrait" xlink:type="simple" id="oo_86853.jpg"/></fig></tp:treatment-sec></tp:taxon-treatment>
