# Supplementary material for: Megastigmus seed chalcids (Hymenoptera, Torymidae) radiated much more on Angiosperms than previously considered. I- Description of 8 new species from Kenya, with a key to the females of Eastern and Southern Africa
Source: Zookeys. 2016 Apr 26;(585):51–124. doi: 10.3897/zookeys.585.7503 (PMC4857038; doi:10.3897/zookeys.585.7503)
Supplement: XML Treatment for Megastigmus smithi [file zookeys.585.7503-treatment2.xml]

<!DOCTYPE tp:taxon-treatment
  PUBLIC "-//TaxonX//DTD Taxonomic Treatment Publishing DTD v0 20100105//EN" "tax-treatment-NSO.dtd">
<tp:taxon-treatment xmlns:tp="http://www.plazi.org/taxpub"><tp:treatment-meta><kwd-group><label>Taxon classification</label><kwd><named-content content-type="kingdom">Animalia</named-content></kwd><kwd><named-content content-type="order">Hymenoptera</named-content></kwd><kwd><named-content content-type="family">Torymidae</named-content></kwd></kwd-group><mixed-citation publication-type="journal"><person-group><name><surname>Roques</surname><given-names>Alain</given-names></name><name><surname>Copeland</surname><given-names>Robert S.</given-names></name><name><surname>Soldati</surname><given-names>Laurent</given-names></name><name><surname>Denux</surname><given-names>Olivier</given-names></name><name><surname>Auger-Rozenberg</surname><given-names>Marie-Anne</given-names></name></person-group><article-title><italic><tp:taxon-name><tp:taxon-name-part taxon-name-part-type="genus">Megastigmus</tp:taxon-name-part></tp:taxon-name></italic> seed chalcids (<tp:taxon-name><tp:taxon-name-part taxon-name-part-type="order">Hymenoptera</tp:taxon-name-part></tp:taxon-name>, <tp:taxon-name><tp:taxon-name-part taxon-name-part-type="family">Torymidae</tp:taxon-name-part></tp:taxon-name>) radiated much more on Angiosperms than previously considered. I- Description of 8 new species from Kenya, with a key to the females of Eastern and Southern Africa</article-title><source>Zookeys</source><day>26</day><month>4</month><year>2016</year><volume>2016</volume><issue>585</issue><fpage>51</fpage><lpage>124</lpage><pub-id pub-id-type="doi">10.3897/zookeys.585.7503</pub-id></mixed-citation></tp:treatment-meta><tp:nomenclature><tp:taxon-name>
            <tp:taxon-name-part taxon-name-part-type="genus">Megastigmus</tp:taxon-name-part>
            <tp:taxon-name-part taxon-name-part-type="species">smithi</tp:taxon-name-part>
            <object-id xmlns:xlink="http://www.w3.org/1999/xlink" content-type="zoobank" xlink:type="simple">http://zoobank.org/3A22FAA9-278F-4741-8288-123D074A276B</object-id>
          </tp:taxon-name><tp:taxon-authority>Roques &amp; Copeland</tp:taxon-authority><tp:taxon-status xmlns:xlink="http://www.w3.org/1999/xlink" xlink:type="simple">sp. n.</tp:taxon-status></tp:nomenclature><tp:treatment-sec sec-type="type material"><title>Type material.</title><p>
            <bold>Holotype</bold> ♀, Kenya, Coast Province, Sagalla Mountain, <named-content xmlns:xlink="http://www.w3.org/1999/xlink" content-type="dwc:verbatimCoordinates" xlink:type="simple"><named-content content-type="geo-json" specific-use="{&#34;type&#34;:&#34;Point&#34;,&#34;coordinates&#34;:[38.57463,-3.47864]}" xlink:type="simple">3.47864°S, 38.57463°E</named-content></named-content>, 1090m, 22 Sep 2014, ex. <italic><tp:taxon-name><tp:taxon-name-part taxon-name-part-type="genus">Lannea</tp:taxon-name-part></tp:taxon-name></italic> cf. <italic>schimperi</italic> fruits, CHIESA coll. N°343, R. Copeland leg. (<abbrev xmlns:xlink="http://www.w3.org/1999/xlink" content-type="institution" xlink:title="National Museums of Kenya" xlink:type="simple">NMKE</abbrev>).</p><p>
            <bold>Paratypes</bold> 2♀♀, same collection data as holotype (1♀ <abbrev xmlns:xlink="http://www.w3.org/1999/xlink" content-type="institution" xlink:title="International Centre of Insect Physiology and Ecology" xlink:type="simple">ICIPE</abbrev>; 1♀<abbrev xmlns:xlink="http://www.w3.org/1999/xlink" content-type="institution" xlink:title="Alain Roques personal collection, INRA Zoologie Forestière Orléans, France" xlink:type="simple">ARC</abbrev>).</p></tp:treatment-sec><tp:treatment-sec sec-type="Description"><title>Description.</title><p>
            <bold>Holotype</bold> ♀. Medium-sized species, body length (without ovipositor) 4.6 mm; length of ovipositor sheaths 0.8 mm. Body colour orange-yellow and brown <!--PageBreak-->(Figures <xref ref-type="fig" rid="F8">30</xref>, <xref ref-type="fig" rid="F8">31</xref>, <xref ref-type="fig" rid="F8">32</xref>). Head with face yellow except a blackish infuscation extending from base of eye along malar line, a large brown spot covering most of head dorsum and extending to the top of the scrobe on the face and to the temple on the back; parascrobal area and gena yellow. Pilosity on lower face pale; upper face and dorsum of head with conspicuous black hairs (Figure <xref ref-type="fig" rid="F8">33</xref>). Antenna brownish except scape entirely yellow and pedicel yellow underneath. Pronotum yellow with a brown, irregular median band extending from anterior to posterior suture (Figure <xref ref-type="fig" rid="F8">32</xref>); mid-lobe of mesoscutum yellow with a large triangular brownish band in the middle, narrowing from anterior to posterior suture; lateral lobe of mesoscutum with a large orange rectangular spot at apex; axilla with a large longitudinal orange band on its lateral half (Figure <xref ref-type="fig" rid="F8">32</xref>). Scutellum with a large brownish band, covering about half of the surface until frenum; frenal area quite completely brownish, with a narrow yellow band on borders; pleura and ventrum yellow except a large dark orange spot along mesopleural line. Pilosity on thorax entirely black; 3 pairs of black hairs on scutellum. Legs entirely pale yellow except claws brown.</p><p>Forewing stigma brown without infuscation; basal cell indistinct, lacking setae, no setae on basal setal line and costal setal line (Figure <xref ref-type="fig" rid="F8">35</xref>). Propodeum with a large, oval longitudinal black band in its middle (Figure <xref ref-type="fig" rid="F8">30</xref>, <xref ref-type="fig" rid="F8">32</xref>); callus and metapleuron yellow with the suture dark orange. Propodeum hairs entirely pale; Gaster brown, T3 orange with a black spot at insertion, following tergites with a dark brown band covering the middle part (Figure <xref ref-type="fig" rid="F8">30</xref>), lateral parts orange with a whitish rectangular spot on the side. Pilosity on gaster black. Ovipositor sheaths black, very short, only 0.4 × as long as gaster, 0.2 × as long as body (Figure <xref ref-type="fig" rid="F8">31</xref>).</p><p>Head transverse (Figure <xref ref-type="fig" rid="F8">33</xref>), width: height ratio: 1.5; <abbrev xmlns:xlink="http://www.w3.org/1999/xlink" xlink:title="Posterior ocellar line: the minimum distance between the posterior ocelli" xlink:type="simple">POL</abbrev>: <abbrev xmlns:xlink="http://www.w3.org/1999/xlink" xlink:title="Ocellocular line: the minimum distance between the eye margin and the adjacent posterior ocellus" xlink:type="simple">OOL</abbrev>: 1.4. Scape 1.2 × as long as combined length of pedicel, anellus and F1 (Figure <xref ref-type="fig" rid="F8">34</xref>); scape 0.9 × as long as combined length of pedicel, anellus, F1 and F2; anellus subquadrate; F1 1.1 × as long as pedicel, 1.5 × as long as wide; F2 1.5 × as long as wide; following funicular segments longer than wide, F7 1.3 × longer than wide. Pronotum, mid- and lateral lobes of mesoscutum with transverse carinae; axilla striated. Mid-lobe of mesoscutum 1.1 × as long as scutellum. Scutellum 1.3 × as long as wide, with irregular transverse striae; frenum 0.4 × as long as scutellum length; completely covered with irregular, concentric wrinkles. Forewing stigma oval elongate, 1.6 × as long as wide (Figure <xref ref-type="fig" rid="F8">35</xref>); upper part of stigmal vein relatively elongate, 0.4 × as long as stigma length; uncus short, 0.4× as long as upper part of stigmal vein; marginal vein 0.9× as long as postmarginal vein. Propodeum with coarse longitudinal carinae, and conspicuous spiracles.</p><p>
            <bold>Variation</bold>: Body length from 4.5–4.9 mm, ovipositor sheaths from 0.8–0.9 mm. No variation was observed in colour or pilosity.</p><p>
            <bold>No males reared.</bold>
          </p></tp:treatment-sec><tp:treatment-sec sec-type="Host plants"><title>Host plants.</title><p>
            <italic><tp:taxon-name><tp:taxon-name-part taxon-name-part-type="genus">Lannea</tp:taxon-name-part></tp:taxon-name></italic> cf. <italic>schimperi</italic> (<tp:taxon-name><tp:taxon-name-part taxon-name-part-type="family">Anacardiaceae</tp:taxon-name-part></tp:taxon-name>). Like other species also reared from <tp:taxon-name><tp:taxon-name-part taxon-name-part-type="family">Anacardiaceae</tp:taxon-name-part></tp:taxon-name> fruits, e.g., <italic><tp:taxon-name><tp:taxon-name-part taxon-name-part-type="genus">Megastigmus</tp:taxon-name-part> <tp:taxon-name-part taxon-name-part-type="species">pistaciae</tp:taxon-name-part></tp:taxon-name></italic> and <italic><tp:taxon-name><tp:taxon-name-part taxon-name-part-type="genus">Megastigmus</tp:taxon-name-part> <tp:taxon-name-part taxon-name-part-type="species">transvaalensis</tp:taxon-name-part></tp:taxon-name></italic>, it is probably a seed chalcid.</p></tp:treatment-sec><tp:treatment-sec sec-type="Distribution"><title>Distribution.</title><p>Known only from Sagalla Mountain, Taita Hills, Kenya. Specimens emerged from only 0.4% of sampled fruits (Table <xref ref-type="table" rid="T3">3</xref>).</p><!--PageBreak--></tp:treatment-sec><tp:treatment-sec sec-type="Etymology"><title>Etymology.</title><p>Named in honour of Robert J. Smith, noted musicologist and exceptional left fielder.</p></tp:treatment-sec><tp:treatment-sec sec-type="Diagnosis and comments"><title>Diagnosis and comments.</title><p>Its comparatively very short ovipositor, nearly 2 × smaller than gaster length, allows to separate easily this species from the other ones developing in Anacardiacae fruits and showing resembling body colour patterns but a comparatively much longer ovipositor, quite as long as gaster length (<italic><tp:taxon-name><tp:taxon-name-part taxon-name-part-type="genus">Megastigmus</tp:taxon-name-part> <tp:taxon-name-part taxon-name-part-type="species">ozoroae</tp:taxon-name-part></tp:taxon-name></italic>) or longer (<italic><tp:taxon-name><tp:taxon-name-part taxon-name-part-type="genus">Megastigmus</tp:taxon-name-part> <tp:taxon-name-part taxon-name-part-type="species">lanneae</tp:taxon-name-part></tp:taxon-name></italic>; <italic><tp:taxon-name><tp:taxon-name-part taxon-name-part-type="genus">Megastigmus</tp:taxon-name-part> <tp:taxon-name-part taxon-name-part-type="species">hypogeus</tp:taxon-name-part></tp:taxon-name></italic>).</p><!--PageBreak--></tp:treatment-sec><tp:treatment-sec><!--Section generated to contain objects referenced in tp:taxon-treatment.--><fig id="F8" position="float" orientation="portrait"><label>Figures 30–35.</label><caption><p>
          <italic><tp:taxon-name><tp:taxon-name-part taxon-name-part-type="genus">Megastigmus</tp:taxon-name-part> <tp:taxon-name-part taxon-name-part-type="species">smithi</tp:taxon-name-part></tp:taxon-name></italic> Roques &amp; Copeland, sp. n. female. <bold>30</bold> dorsal view of the body <bold>31</bold> lateral view of body <bold>32</bold> dorsal view of thorax <bold>33</bold> front view of head <bold>34</bold> antenna <bold>35</bold> forewing.</p></caption><graphic xmlns:xlink="http://www.w3.org/1999/xlink" xlink:href="zookeys-585-051-g008.jpg" position="float" orientation="portrait" xlink:type="simple" id="oo_86847.jpg"/></fig><table-wrap id="T3" position="float" orientation="portrait"><label>Table 3.</label><caption><p>Host fruit infestation indices for <italic><tp:taxon-name><tp:taxon-name-part taxon-name-part-type="genus">Megastigmus</tp:taxon-name-part></tp:taxon-name></italic> species. Only samples whose fruits were counted are included; no samples of <italic><tp:taxon-name><tp:taxon-name-part taxon-name-part-type="genus">Juniperus</tp:taxon-name-part> <tp:taxon-name-part taxon-name-part-type="species">procera</tp:taxon-name-part></tp:taxon-name></italic> fruits were counted.</p></caption><table id="TID0EN6DI" rules="all"><tbody><tr><th rowspan="1" colspan="1">Plant family/ Plant species</th><th rowspan="1" colspan="1">No. of fruits</th><th rowspan="1" colspan="1">
                  <tp:taxon-name><tp:taxon-name-part taxon-name-part-type="genus">Megastigmus</tp:taxon-name-part></tp:taxon-name> species</th><th rowspan="1" colspan="1">No. of reared <italic><tp:taxon-name><tp:taxon-name-part taxon-name-part-type="genus">Megastigmus</tp:taxon-name-part></tp:taxon-name></italic></th><th rowspan="1" colspan="1">% of infestation by <italic><tp:taxon-name><tp:taxon-name-part taxon-name-part-type="genus">Megastigmus</tp:taxon-name-part></tp:taxon-name></italic></th></tr><tr><td rowspan="1" colspan="1">
              <bold><tp:taxon-name><tp:taxon-name-part taxon-name-part-type="family">Anacardiaceae</tp:taxon-name-part></tp:taxon-name></bold>
            </td><td rowspan="1" colspan="1"/><td rowspan="1" colspan="1"/><td rowspan="1" colspan="1"/><td rowspan="1" colspan="1"/></tr><tr><td rowspan="1" colspan="1">
              <italic><tp:taxon-name><tp:taxon-name-part taxon-name-part-type="genus">Lannea</tp:taxon-name-part></tp:taxon-name></italic> cf. <italic>schimperi</italic></td><td rowspan="1" colspan="1">786</td><td rowspan="1" colspan="1">
              <italic><tp:taxon-name><tp:taxon-name-part taxon-name-part-type="genus">Megastigmus</tp:taxon-name-part> <tp:taxon-name-part taxon-name-part-type="species">smithi</tp:taxon-name-part></tp:taxon-name></italic>
            </td><td rowspan="1" colspan="1">3</td><td rowspan="1" colspan="1">0,4</td></tr><tr><td rowspan="1" colspan="1">
              <italic><tp:taxon-name><tp:taxon-name-part taxon-name-part-type="genus">Lannea</tp:taxon-name-part> <tp:taxon-name-part taxon-name-part-type="species">rivae</tp:taxon-name-part></tp:taxon-name></italic>
            </td><td rowspan="1" colspan="1">338</td><td rowspan="1" colspan="1">
              <italic><tp:taxon-name><tp:taxon-name-part taxon-name-part-type="genus">Megastigmus</tp:taxon-name-part> <tp:taxon-name-part taxon-name-part-type="species">lanneae</tp:taxon-name-part></tp:taxon-name></italic>
            </td><td rowspan="1" colspan="1">11</td><td rowspan="1" colspan="1">3,3</td></tr><tr><td rowspan="1" colspan="1">
              <italic><tp:taxon-name><tp:taxon-name-part taxon-name-part-type="genus">Lannea</tp:taxon-name-part> <tp:taxon-name-part taxon-name-part-type="species">schweinfurthii</tp:taxon-name-part></tp:taxon-name></italic>
            </td><td rowspan="1" colspan="1">168</td><td rowspan="1" colspan="1">
              <italic><tp:taxon-name><tp:taxon-name-part taxon-name-part-type="genus">Megastigmus</tp:taxon-name-part> <tp:taxon-name-part taxon-name-part-type="species">laventhali</tp:taxon-name-part></tp:taxon-name></italic>
            </td><td rowspan="1" colspan="1">1</td><td rowspan="1" colspan="1">0,6</td></tr><tr><td rowspan="1" colspan="1">
              <italic><tp:taxon-name><tp:taxon-name-part taxon-name-part-type="genus">Ozoroa</tp:taxon-name-part> <tp:taxon-name-part taxon-name-part-type="species">insignis</tp:taxon-name-part></tp:taxon-name></italic> subsp. <italic>reticulata</italic></td><td rowspan="1" colspan="1">2806</td><td rowspan="1" colspan="1">
              <italic><tp:taxon-name><tp:taxon-name-part taxon-name-part-type="genus">Megastigmus</tp:taxon-name-part> <tp:taxon-name-part taxon-name-part-type="species">ozoroae</tp:taxon-name-part></tp:taxon-name></italic>
            </td><td rowspan="1" colspan="1">226</td><td rowspan="1" colspan="1">8,1</td></tr><tr><td rowspan="1" colspan="1">
              <italic><tp:taxon-name><tp:taxon-name-part taxon-name-part-type="genus">Ozoroa</tp:taxon-name-part> <tp:taxon-name-part taxon-name-part-type="species">obovata</tp:taxon-name-part></tp:taxon-name></italic>
            </td><td rowspan="1" colspan="1">1505</td><td rowspan="1" colspan="1">
              <italic><tp:taxon-name><tp:taxon-name-part taxon-name-part-type="genus">Megastigmus</tp:taxon-name-part> <tp:taxon-name-part taxon-name-part-type="species">hypogeus</tp:taxon-name-part></tp:taxon-name></italic>
            </td><td rowspan="1" colspan="1">42</td><td rowspan="1" colspan="1">2,8</td></tr><tr><td rowspan="1" colspan="1">
              <italic><tp:taxon-name><tp:taxon-name-part taxon-name-part-type="genus">Ozoroa</tp:taxon-name-part> <tp:taxon-name-part taxon-name-part-type="species">obovata</tp:taxon-name-part></tp:taxon-name></italic>
            </td><td rowspan="1" colspan="1">698</td><td rowspan="1" colspan="1">
              <italic><tp:taxon-name><tp:taxon-name-part taxon-name-part-type="genus">Megastigmus</tp:taxon-name-part> <tp:taxon-name-part taxon-name-part-type="species">hypogeus</tp:taxon-name-part></tp:taxon-name></italic>
            </td><td rowspan="1" colspan="1">1</td><td rowspan="1" colspan="1">0,1</td></tr><tr><td rowspan="1" colspan="1">
              <italic><tp:taxon-name><tp:taxon-name-part taxon-name-part-type="genus">Ozoroa</tp:taxon-name-part> <tp:taxon-name-part taxon-name-part-type="species">obovata</tp:taxon-name-part></tp:taxon-name></italic>
            </td><td rowspan="1" colspan="1">2442</td><td rowspan="1" colspan="1">
              <italic><tp:taxon-name><tp:taxon-name-part taxon-name-part-type="genus">Megastigmus</tp:taxon-name-part> <tp:taxon-name-part taxon-name-part-type="species">hypogeus</tp:taxon-name-part></tp:taxon-name></italic>
            </td><td rowspan="1" colspan="1">22</td><td rowspan="1" colspan="1">0,9</td></tr><tr><td rowspan="1" colspan="1">
              <italic><tp:taxon-name><tp:taxon-name-part taxon-name-part-type="genus">Pistacia</tp:taxon-name-part> <tp:taxon-name-part taxon-name-part-type="species">lentiscus</tp:taxon-name-part></tp:taxon-name></italic> subsp. <italic>emarginata</italic></td><td rowspan="1" colspan="1">2603</td><td rowspan="1" colspan="1">
              <italic><tp:taxon-name><tp:taxon-name-part taxon-name-part-type="genus">Megastigmus</tp:taxon-name-part> <tp:taxon-name-part taxon-name-part-type="species">pistaciae</tp:taxon-name-part></tp:taxon-name></italic>
            </td><td rowspan="1" colspan="1">12</td><td rowspan="1" colspan="1">0,5</td></tr><tr><td rowspan="1" colspan="1">
              <italic><tp:taxon-name><tp:taxon-name-part taxon-name-part-type="genus">Pistacia</tp:taxon-name-part> <tp:taxon-name-part taxon-name-part-type="species">lentiscus</tp:taxon-name-part></tp:taxon-name></italic> subsp. <italic>emarginata</italic></td><td rowspan="1" colspan="1">1019</td><td rowspan="1" colspan="1">
              <italic><tp:taxon-name><tp:taxon-name-part taxon-name-part-type="genus">Megastigmus</tp:taxon-name-part> <tp:taxon-name-part taxon-name-part-type="species">pistaciae</tp:taxon-name-part></tp:taxon-name></italic>
            </td><td rowspan="1" colspan="1">1</td><td rowspan="1" colspan="1">0,1</td></tr><tr><td rowspan="1" colspan="1">
              <italic><tp:taxon-name><tp:taxon-name-part taxon-name-part-type="genus">Rhus</tp:taxon-name-part> <tp:taxon-name-part taxon-name-part-type="species">natalensis</tp:taxon-name-part></tp:taxon-name></italic>
            </td><td rowspan="1" colspan="1">674</td><td rowspan="1" colspan="1">
              <italic><tp:taxon-name><tp:taxon-name-part taxon-name-part-type="genus">Megastigmus</tp:taxon-name-part> <tp:taxon-name-part taxon-name-part-type="species">transvaalensis</tp:taxon-name-part></tp:taxon-name></italic>
            </td><td rowspan="1" colspan="1">41</td><td rowspan="1" colspan="1">6,1</td></tr><tr><td rowspan="1" colspan="1">
              <italic><tp:taxon-name><tp:taxon-name-part taxon-name-part-type="genus">Rhus</tp:taxon-name-part> <tp:taxon-name-part taxon-name-part-type="species">natalensis</tp:taxon-name-part></tp:taxon-name></italic>
            </td><td rowspan="1" colspan="1">524</td><td rowspan="1" colspan="1">
              <italic><tp:taxon-name><tp:taxon-name-part taxon-name-part-type="genus">Megastigmus</tp:taxon-name-part> <tp:taxon-name-part taxon-name-part-type="species">transvaalensis</tp:taxon-name-part></tp:taxon-name></italic>
            </td><td rowspan="1" colspan="1">6</td><td rowspan="1" colspan="1">1,1</td></tr><tr><td rowspan="1" colspan="1">
              <italic><tp:taxon-name><tp:taxon-name-part taxon-name-part-type="genus">Rhus</tp:taxon-name-part> <tp:taxon-name-part taxon-name-part-type="species">natalensis</tp:taxon-name-part></tp:taxon-name></italic>
            </td><td rowspan="1" colspan="1">2394</td><td rowspan="1" colspan="1">
              <italic><tp:taxon-name><tp:taxon-name-part taxon-name-part-type="genus">Megastigmus</tp:taxon-name-part> <tp:taxon-name-part taxon-name-part-type="species">transvaalensis</tp:taxon-name-part></tp:taxon-name></italic>
            </td><td rowspan="1" colspan="1">14</td><td rowspan="1" colspan="1">0,6</td></tr><tr><td rowspan="1" colspan="1">
              <italic><tp:taxon-name><tp:taxon-name-part taxon-name-part-type="genus">Rhus</tp:taxon-name-part> <tp:taxon-name-part taxon-name-part-type="species">natalensis</tp:taxon-name-part></tp:taxon-name></italic>
            </td><td rowspan="1" colspan="1">894</td><td rowspan="1" colspan="1">
              <italic><tp:taxon-name><tp:taxon-name-part taxon-name-part-type="genus">Megastigmus</tp:taxon-name-part> <tp:taxon-name-part taxon-name-part-type="species">transvaalensis</tp:taxon-name-part></tp:taxon-name></italic>
            </td><td rowspan="1" colspan="1">36</td><td rowspan="1" colspan="1">4,0</td></tr><tr><td rowspan="1" colspan="1">
              <italic><tp:taxon-name><tp:taxon-name-part taxon-name-part-type="genus">Rhus</tp:taxon-name-part> <tp:taxon-name-part taxon-name-part-type="species">natalensis</tp:taxon-name-part></tp:taxon-name></italic>
            </td><td rowspan="1" colspan="1">412</td><td rowspan="1" colspan="1">
              <italic><tp:taxon-name><tp:taxon-name-part taxon-name-part-type="genus">Megastigmus</tp:taxon-name-part> <tp:taxon-name-part taxon-name-part-type="species">transvaalensis</tp:taxon-name-part></tp:taxon-name></italic>
            </td><td rowspan="1" colspan="1">6</td><td rowspan="1" colspan="1">1,5</td></tr><tr><td rowspan="1" colspan="1">
              <italic><tp:taxon-name><tp:taxon-name-part taxon-name-part-type="genus">Rhus</tp:taxon-name-part> <tp:taxon-name-part taxon-name-part-type="species">vulgaris</tp:taxon-name-part></tp:taxon-name></italic>
            </td><td rowspan="1" colspan="1">769</td><td rowspan="1" colspan="1">
              <italic><tp:taxon-name><tp:taxon-name-part taxon-name-part-type="genus">Megastigmus</tp:taxon-name-part> <tp:taxon-name-part taxon-name-part-type="species">transvaalensis</tp:taxon-name-part></tp:taxon-name></italic>
            </td><td rowspan="1" colspan="1">113</td><td rowspan="1" colspan="1">14,7</td></tr><tr><td rowspan="1" colspan="1">
              <italic><tp:taxon-name><tp:taxon-name-part taxon-name-part-type="genus">Schinus</tp:taxon-name-part> <tp:taxon-name-part taxon-name-part-type="species">molle</tp:taxon-name-part></tp:taxon-name></italic>
            </td><td rowspan="1" colspan="1">535</td><td rowspan="1" colspan="1">
              <italic><tp:taxon-name><tp:taxon-name-part taxon-name-part-type="genus">Megastigmus</tp:taxon-name-part> <tp:taxon-name-part taxon-name-part-type="species">transvaalensis</tp:taxon-name-part></tp:taxon-name></italic>
            </td><td rowspan="1" colspan="1">79</td><td rowspan="1" colspan="1">14,8</td></tr><tr><td rowspan="1" colspan="1">
              <bold><tp:taxon-name><tp:taxon-name-part taxon-name-part-type="family">Rhamnaceae</tp:taxon-name-part></tp:taxon-name></bold>
            </td><td rowspan="1" colspan="1"/><td rowspan="1" colspan="1"/><td rowspan="1" colspan="1"/><td rowspan="1" colspan="1"/></tr><tr><td rowspan="1" colspan="1">
              <italic><tp:taxon-name><tp:taxon-name-part taxon-name-part-type="genus">Helinus</tp:taxon-name-part> <tp:taxon-name-part taxon-name-part-type="species">integrifolius</tp:taxon-name-part></tp:taxon-name></italic>
            </td><td rowspan="1" colspan="1">82</td><td rowspan="1" colspan="1">
              <italic><tp:taxon-name><tp:taxon-name-part taxon-name-part-type="genus">Megastigmus</tp:taxon-name-part> <tp:taxon-name-part taxon-name-part-type="species">helinae</tp:taxon-name-part></tp:taxon-name></italic>
            </td><td rowspan="1" colspan="1">8</td><td rowspan="1" colspan="1">9,8</td></tr><tr><td rowspan="1" colspan="1">
              <bold><tp:taxon-name><tp:taxon-name-part taxon-name-part-type="family">Malvaceae</tp:taxon-name-part></tp:taxon-name></bold>
            </td><td rowspan="1" colspan="1"/><td rowspan="1" colspan="1"/><td rowspan="1" colspan="1"/><td rowspan="1" colspan="1"/></tr><tr><td rowspan="1" colspan="1">
              <italic><tp:taxon-name><tp:taxon-name-part taxon-name-part-type="genus">Grewia</tp:taxon-name-part> <tp:taxon-name-part taxon-name-part-type="species">tephrodermis</tp:taxon-name-part></tp:taxon-name></italic>
            </td><td rowspan="1" colspan="1">448</td><td rowspan="1" colspan="1">
              <italic><tp:taxon-name><tp:taxon-name-part taxon-name-part-type="genus">Megastigmus</tp:taxon-name-part> <tp:taxon-name-part taxon-name-part-type="species">copelandi</tp:taxon-name-part></tp:taxon-name></italic>
            </td><td rowspan="1" colspan="1">3</td><td rowspan="1" colspan="1">0,7</td></tr><tr><td rowspan="1" colspan="1">
              <italic><tp:taxon-name><tp:taxon-name-part taxon-name-part-type="genus">Grewia</tp:taxon-name-part> <tp:taxon-name-part taxon-name-part-type="species">tephrodermis</tp:taxon-name-part></tp:taxon-name></italic>
            </td><td rowspan="1" colspan="1">100</td><td rowspan="1" colspan="1">
              <italic><tp:taxon-name><tp:taxon-name-part taxon-name-part-type="genus">Megastigmus</tp:taxon-name-part> <tp:taxon-name-part taxon-name-part-type="species">grewianae</tp:taxon-name-part></tp:taxon-name></italic>
            </td><td rowspan="1" colspan="1">13</td><td rowspan="1" colspan="1">13,0</td></tr><tr><td rowspan="1" colspan="1">
              <italic><tp:taxon-name><tp:taxon-name-part taxon-name-part-type="genus">Grewia</tp:taxon-name-part> <tp:taxon-name-part taxon-name-part-type="species">stuhlmannii</tp:taxon-name-part></tp:taxon-name></italic>
            </td><td rowspan="1" colspan="1">1056</td><td rowspan="1" colspan="1">
              <italic><tp:taxon-name><tp:taxon-name-part taxon-name-part-type="genus">Megastigmus</tp:taxon-name-part> <tp:taxon-name-part taxon-name-part-type="species">grewianae</tp:taxon-name-part></tp:taxon-name></italic>
            </td><td rowspan="1" colspan="1">29</td><td rowspan="1" colspan="1">2,7</td></tr></tbody></table></table-wrap></tp:treatment-sec></tp:taxon-treatment>
