# Supplementary material for: Megastigmus seed chalcids (Hymenoptera, Torymidae) radiated much more on Angiosperms than previously considered. I- Description of 8 new species from Kenya, with a key to the females of Eastern and Southern Africa
Source: Zookeys. 2016 Apr 26;(585):51–124. doi: 10.3897/zookeys.585.7503 (PMC4857038; doi:10.3897/zookeys.585.7503)
Supplement: XML Treatment for Megastigmus icipeensis [file zookeys.585.7503-treatment5.xml]

<!DOCTYPE tp:taxon-treatment
  PUBLIC "-//TaxonX//DTD Taxonomic Treatment Publishing DTD v0 20100105//EN" "tax-treatment-NSO.dtd">
<tp:taxon-treatment xmlns:tp="http://www.plazi.org/taxpub"><tp:treatment-meta><kwd-group><label>Taxon classification</label><kwd><named-content content-type="kingdom">Animalia</named-content></kwd><kwd><named-content content-type="order">Hymenoptera</named-content></kwd><kwd><named-content content-type="family">Torymidae</named-content></kwd></kwd-group><mixed-citation publication-type="journal"><person-group><name><surname>Roques</surname><given-names>Alain</given-names></name><name><surname>Copeland</surname><given-names>Robert S.</given-names></name><name><surname>Soldati</surname><given-names>Laurent</given-names></name><name><surname>Denux</surname><given-names>Olivier</given-names></name><name><surname>Auger-Rozenberg</surname><given-names>Marie-Anne</given-names></name></person-group><article-title><italic><tp:taxon-name><tp:taxon-name-part taxon-name-part-type="genus">Megastigmus</tp:taxon-name-part></tp:taxon-name></italic> seed chalcids (<tp:taxon-name><tp:taxon-name-part taxon-name-part-type="order">Hymenoptera</tp:taxon-name-part></tp:taxon-name>, <tp:taxon-name><tp:taxon-name-part taxon-name-part-type="family">Torymidae</tp:taxon-name-part></tp:taxon-name>) radiated much more on Angiosperms than previously considered. I- Description of 8 new species from Kenya, with a key to the females of Eastern and Southern Africa</article-title><source>Zookeys</source><day>26</day><month>4</month><year>2016</year><volume>2016</volume><issue>585</issue><fpage>51</fpage><lpage>124</lpage><pub-id pub-id-type="doi">10.3897/zookeys.585.7503</pub-id></mixed-citation></tp:treatment-meta><tp:nomenclature><tp:taxon-name>
            <tp:taxon-name-part taxon-name-part-type="genus">Megastigmus</tp:taxon-name-part>
            <tp:taxon-name-part taxon-name-part-type="species">icipeensis</tp:taxon-name-part>
            <object-id xmlns:xlink="http://www.w3.org/1999/xlink" content-type="zoobank" xlink:type="simple">http://zoobank.org/4EE8D716-63AB-48F4-8B9E-E6277136C6D8</object-id>
          </tp:taxon-name><tp:taxon-authority>Roques &amp; Copeland</tp:taxon-authority><tp:taxon-status xmlns:xlink="http://www.w3.org/1999/xlink" xlink:type="simple">sp. n.</tp:taxon-status></tp:nomenclature><tp:treatment-sec sec-type="type material"><title>Type material.</title><p>
            <bold>Holotype</bold> ♀, Kenya, Nairobi Province, <abbrev xmlns:xlink="http://www.w3.org/1999/xlink" content-type="institution" xlink:title="International Centre of Insect Physiology and Ecology" xlink:type="simple">ICIPE</abbrev> Campus, Kasarani, <named-content xmlns:xlink="http://www.w3.org/1999/xlink" content-type="dwc:verbatimCoordinates" xlink:type="simple"><named-content content-type="geo-json" specific-use="{&#34;type&#34;:&#34;Point&#34;,&#34;coordinates&#34;:[36.8965,-1.2232]}" xlink:type="simple">1.2232°S,36.8965°E</named-content></named-content>, 1600m elevation, Malaise trap, meadow in degraded shrub-/grassland, 24 Feb to 3 Mar 2014, R. Copeland leg. (<abbrev xmlns:xlink="http://www.w3.org/1999/xlink" content-type="institution" xlink:title="National Museums of Kenya" xlink:type="simple">NMKE</abbrev>)</p><p>
            <bold>Paratypes</bold> 4♀♀, the same as holotype (1♀ <abbrev xmlns:xlink="http://www.w3.org/1999/xlink" content-type="institution" xlink:title="National Museums of Kenya" xlink:type="simple">NMKE</abbrev>; 1♀ <abbrev xmlns:xlink="http://www.w3.org/1999/xlink" content-type="institution" xlink:title="Robert Copeland personal collection, ICIPE, Nairobi, Kenya" xlink:type="simple">RSC</abbrev>; 1♀ <abbrev xmlns:xlink="http://www.w3.org/1999/xlink" content-type="institution" xlink:title="Alain Roques personal collection, INRA Zoologie Forestière Orléans, France" xlink:type="simple">ARC</abbrev>; 1♀ <abbrev xmlns:xlink="http://www.w3.org/1999/xlink" content-type="institution" xlink:title="International Centre of Insect Physiology and Ecology" xlink:type="simple">ICIPE</abbrev>).</p></tp:treatment-sec><tp:treatment-sec sec-type="material"><title>Additional material.</title><p>3♂♂, collected together with the four females (2♂♂ <abbrev xmlns:xlink="http://www.w3.org/1999/xlink" content-type="institution" xlink:title="Robert Copeland personal collection, ICIPE, Nairobi, Kenya" xlink:type="simple">RSC</abbrev>; 1♂ <abbrev xmlns:xlink="http://www.w3.org/1999/xlink" content-type="institution" xlink:title="Alain Roques personal collection, INRA Zoologie Forestière Orléans, France" xlink:type="simple">ARC</abbrev>).</p></tp:treatment-sec><tp:treatment-sec sec-type="Description"><title>Description.</title><p>
            <bold>Holotype</bold> ♀. Very small species with body length (without ovipositor) 1.2 mm; length of ovipositor sheaths 0.9mm. Body colour nearly entirely orange-<!--PageBreak-->yellow (Figures <xref ref-type="fig" rid="F13">62–64</xref>). Head colour orange, except mouthparts brown (Figure <xref ref-type="fig" rid="F13">65</xref>). Pilosity on lower face pale; dorsum of head with conspicuous black hairs: a row along the internal side of each eye from parascrobal area to temple, a row along the occiput, and three isolated hairs around each of the lateral ocelli; two interocellar bristles. Antenna dark- brown except scape and pedicel yellow underneath (Figure <xref ref-type="fig" rid="F13">66</xref>). Thorax entirely orange except a small black spot on axilla at wing insertions and on lateral panel of metanotum (Figure <xref ref-type="fig" rid="F13">64</xref>). Pilosity on thorax mostly pale; sparse long hairs on pronotum, especially along the suture with mid-lobe of mesoscutum; 3 pairs of pale hairs on the lateral side of mid-lobe of mesoscutum, very close to suture with the lateral lobe; 2 pairs of pale hairs on scutellum. Legs entirely pale yellow except claws brown; Forewing stigma brown without infuscation; basal cell without setae, closed by a basal setal line with 5 setae and a costal setal line with 3 setae (Figure <xref ref-type="fig" rid="F13">67</xref>). Propodeum orange with a transverse black stripe along the suture with metanotum (Figure <xref ref-type="fig" rid="F13">64</xref>). Propodeum hairs pale; Gaster orange, with four large transverse orange-brown bands along the anterior sutures of the tergites 4–8; pilosity on gaster black. Ovipositor sheaths black, 1.6 × longer than gaster, 0.7× as long as body (Figure <xref ref-type="fig" rid="F13">63</xref>).</p><p>Head about 1.2 × as wide as long in front view (Figure <xref ref-type="fig" rid="F13">65</xref>). <abbrev xmlns:xlink="http://www.w3.org/1999/xlink" xlink:title="Posterior ocellar line: the minimum distance between the posterior ocelli" xlink:type="simple">POL</abbrev> large, <abbrev xmlns:xlink="http://www.w3.org/1999/xlink" xlink:title="Posterior ocellar line: the minimum distance between the posterior ocelli" xlink:type="simple">POL</abbrev>: <abbrev xmlns:xlink="http://www.w3.org/1999/xlink" xlink:title="Ocellocular line: the minimum distance between the eye margin and the adjacent posterior ocellus" xlink:type="simple">OOL</abbrev>: 2.7. Scape 1.1 × as long as combined length of pedicel, anellus, and F1 (Figure <xref ref-type="fig" rid="F13">66</xref>); scape 0.9 × as long as combined length of pedicel, anellus, F1 and F2; pedicel elongate, 1.5× longer than F1; F2 subquadrate, small, 0.8 × as long as F1; following funicular segments subquadrate from F2. Pronotum, mid-lobe of mesoscutum, axilla and scutellum with fine transverse striae. Mid-lobe of mesoscutum conspicuously short, only 0.9 × as long as scutellum length; scutellum 1.1 × as long as wide; frenum roughly 0.4 × as long as scutellum length, with the same sculpture as the remainder of scutellum. Propodeum with a zig-zag median carina. Forewing stigma oval, without infuscation, about 1.4 × as long as wide (Figure <xref ref-type="fig" rid="F13">67</xref>); upper part of stigmal vein short, 0.2 × as long as stigma length; uncus as long as upper part of stigmal vein; marginal vein 0.8 × as long as postmarginal vein.</p><p>
            <bold>Variation.</bold> Body ranges 1.2–1.3 mm with ovipositor up to 1.2 mm. Ovipositor length varies from 0.7 to 0.9 × the body length, and from 1.6 to 2.0 × the gaster length. No variation in colour and pilosity.</p><p>
            <bold>Male.</bold> In the absence of molecular analyses, the males caught in Malaise traps along with the four female <italic><tp:taxon-name><tp:taxon-name-part taxon-name-part-type="genus">Megastigmus</tp:taxon-name-part> <tp:taxon-name-part taxon-name-part-type="species">icipeensis</tp:taxon-name-part></tp:taxon-name></italic> could not be attributed with certainty to this species but noticeable convergences in morphology make it probable. Body length 1mm. Same body colour as in female of <italic><tp:taxon-name><tp:taxon-name-part taxon-name-part-type="genus">Megastigmus</tp:taxon-name-part> <tp:taxon-name-part taxon-name-part-type="species">icipeensis</tp:taxon-name-part></tp:taxon-name></italic> (Figures <xref ref-type="fig" rid="F14">68–70</xref>) except a paler yellow pronotum and some additional black patterns on head and thorax: an irregular spot surrounding the three ocelli, an annelation at insertion of pronotum, a darkening of the lateral sutures of mid-lobe of mesoscutum, a narrow transverse band on lateral panel of metanotum, and a transverse band covering the base of propodeum and extending in its middle into a large longitudinal spot in shape of inverted Y (Figures <xref ref-type="fig" rid="F13">62</xref>, <xref ref-type="fig" rid="F13">64</xref>). Gaster petiolate, mostly brown- black on dorsum: T3 black, T4 brown black with a large transverse yellow band distally, T5 similar but the yellow band narrower, T6 brown-black, T7 yellow.</p><!--PageBreak--><!--PageBreak--><p>Legs yellow with the two last tarsal segments and claws black. Pilosity pale on head and thorax, showing the same setal pattern as in female <italic><tp:taxon-name><tp:taxon-name-part taxon-name-part-type="genus">Megastigmus</tp:taxon-name-part> <tp:taxon-name-part taxon-name-part-type="species">icipeensis</tp:taxon-name-part></tp:taxon-name></italic>, including the interocellar brisles and 2 pairs of pale hairs on scutellum (Figure <xref ref-type="fig" rid="F14">70</xref>). Forewing stigma <!--PageBreak-->without infuscation (Figure <xref ref-type="fig" rid="F14">73</xref>); basal cell closed, but without setae on disc; basal setal line with 6 setae, costal setal line with 3 long setae; costal cell with only 3 small setae in the apical 1/2 to 2/3.</p><p>Head transverse, about 1.3 × as wide as long in front view (Figure <xref ref-type="fig" rid="F14">71</xref>) . <abbrev xmlns:xlink="http://www.w3.org/1999/xlink" xlink:title="Ocellocular line: the minimum distance between the eye margin and the adjacent posterior ocellus" xlink:type="simple">OOL</abbrev> short, <abbrev xmlns:xlink="http://www.w3.org/1999/xlink" xlink:title="Posterior ocellar line: the minimum distance between the posterior ocelli" xlink:type="simple">POL</abbrev>: <abbrev xmlns:xlink="http://www.w3.org/1999/xlink" xlink:title="Ocellocular line: the minimum distance between the eye margin and the adjacent posterior ocellus" xlink:type="simple">OOL</abbrev>: 2.8. Scape 1.2 × as long as combined length of pedicel, anellus, and F1 (Figure <xref ref-type="fig" rid="F14">72</xref>); scape as long as combined length of pedicel, anellus, F1 and F2; pedicel elongate, 1.8 × longer than F1; F2 subquadrate, small, 0.8 × as long as F1; following funicular segments also subquadrate. Pronotum, mid-lobe of mesoscutum, axilla and scutellum finely transversely striated. Mid-lobe of mesoscutum conspicuously short, only as long as scutellum length; scutellum 1.1 × as long as wide; frenum roughly 0.4 × as long as scutellum length, with the same sculpture as the rest of scutellum. Propodeum with an irregular median carina. Forewing stigma nearly rounded, only 1.3 × as long as wide (Figure <xref ref-type="fig" rid="F14">74</xref>); upper part of stigmal vein very short, only 0.2 × as long as stigma length; uncus 1.5 × longer than upper part of stigmal vein; marginal vein 1.1 × longer than postmarginal vein. Genital digitus with only 2 teeth (Figure <xref ref-type="fig" rid="F14">73</xref>).</p></tp:treatment-sec><tp:treatment-sec sec-type="Host plants"><title>Host plants.</title><p>Unknown. In the molecular study, <italic><tp:taxon-name><tp:taxon-name-part taxon-name-part-type="genus">Megastigmus</tp:taxon-name-part> <tp:taxon-name-part taxon-name-part-type="species">icipeensis</tp:taxon-name-part></tp:taxon-name></italic> did not group with other taxa, but the phylogenetic position (Figure <xref ref-type="fig" rid="F5">14</xref>) and the genetic distances between this species and the other groups led to suggest that it could be a seed-feeder associated with another plant family than those identified in this paper.</p></tp:treatment-sec><tp:treatment-sec sec-type="Distribution"><title>Distribution.</title><p>Only known from the collection site in a degraded meadow near a small stream.</p></tp:treatment-sec><tp:treatment-sec sec-type="Etymology"><title>Etymology.</title><p>Named after the institution on whose grounds the species was collected, the campus of the International Centre of Insect Physiology and Ecology (<abbrev xmlns:xlink="http://www.w3.org/1999/xlink" content-type="institution" xlink:title="International Centre of Insect Physiology and Ecology" xlink:type="simple">ICIPE</abbrev>), Nairobi.</p></tp:treatment-sec><tp:treatment-sec sec-type="Diagnosis"><title>Diagnosis.</title><p>The species can be easily distinguished from other tiny <italic><tp:taxon-name><tp:taxon-name-part taxon-name-part-type="genus">Megastigmus</tp:taxon-name-part></tp:taxon-name></italic> spp. known from the Afrotropical region by the pale bristles on the thoracic dorsum whereas they are mostly black in <italic><tp:taxon-name><tp:taxon-name-part taxon-name-part-type="genus">Megastigmus</tp:taxon-name-part> <tp:taxon-name-part taxon-name-part-type="species">zebrinus</tp:taxon-name-part></tp:taxon-name></italic> (Grissell, 2006), and by its orange body whereas <italic><tp:taxon-name><tp:taxon-name-part taxon-name-part-type="genus">Megastigmus</tp:taxon-name-part> <tp:taxon-name-part taxon-name-part-type="species">pretorianensis</tp:taxon-name-part></tp:taxon-name></italic> is mostly black with brown areas (<xref ref-type="bibr" rid="B17">Doǧanlar 2015</xref>). In contrast to most other species, the male genital digitus bears only two teeth such as in <italic><tp:taxon-name><tp:taxon-name-part taxon-name-part-type="genus">Megastigmus</tp:taxon-name-part> <tp:taxon-name-part taxon-name-part-type="species">helinae</tp:taxon-name-part></tp:taxon-name></italic> but the phallobase of the latter species is more elongate (Figure <xref ref-type="fig" rid="F7">29</xref>).</p></tp:treatment-sec><tp:treatment-sec><!--Section generated to contain objects referenced in tp:taxon-treatment.--><fig id="F13" position="float" orientation="portrait"><label>Figures 62–67.</label><caption><p>
          <italic><tp:taxon-name><tp:taxon-name-part taxon-name-part-type="genus">Megastigmus</tp:taxon-name-part> <tp:taxon-name-part taxon-name-part-type="species">icipeensis</tp:taxon-name-part></tp:taxon-name></italic> Roques &amp; Copeland, sp. n. female. <bold>62</bold> dorsal view of the body <bold>63</bold> lateral view of body <bold>64</bold> dorsal view of thorax <bold>65</bold> front view of head <bold>66</bold> antenna <bold>67</bold> forewing.</p></caption><graphic xmlns:xlink="http://www.w3.org/1999/xlink" xlink:href="zookeys-585-051-g013.jpg" position="float" orientation="portrait" xlink:type="simple" id="oo_86852.jpg"/></fig><fig id="F14" position="float" orientation="portrait"><label>Figures 68–74.</label><caption><p>
          <italic><tp:taxon-name><tp:taxon-name-part taxon-name-part-type="genus">Megastigmus</tp:taxon-name-part> <tp:taxon-name-part taxon-name-part-type="species">icipeensis</tp:taxon-name-part></tp:taxon-name></italic> Roques &amp; Copeland, sp. n. male. <bold>68</bold> dorsal view of the body <bold>69</bold> lateral view of body <bold>70</bold> dorsal view of thorax <bold>71</bold> front view of head <bold>72</bold> antenna <bold>73</bold> forewing <bold>74</bold> genitalia.</p></caption><graphic xmlns:xlink="http://www.w3.org/1999/xlink" xlink:href="zookeys-585-051-g014.jpg" position="float" orientation="portrait" xlink:type="simple" id="oo_86853.jpg"/></fig><fig id="F5" position="float" orientation="portrait"><label>Figure 14.</label><caption><p>Bayesian-likelihood inference phylogenies based on cytochrome oxidase I (<abbrev xmlns:xlink="http://www.w3.org/1999/xlink" xlink:title="cytochrome oxidase subunit one" xlink:type="simple">COI</abbrev>) and ribosomal DNA (28S) sequences in seed-specialized wasps of the <italic><tp:taxon-name><tp:taxon-name-part taxon-name-part-type="genus">Megastigmus</tp:taxon-name-part></tp:taxon-name></italic> genus. <bold>A</bold> Short fragment <abbrev xmlns:xlink="http://www.w3.org/1999/xlink" xlink:title="cytochrome oxidase subunit one" xlink:type="simple">COI</abbrev> (34 taxa, 417bp) <bold>B</bold> Long fragment <abbrev xmlns:xlink="http://www.w3.org/1999/xlink" xlink:title="cytochrome oxidase subunit one" xlink:type="simple">COI</abbrev> (31 taxa, 810pb) <bold>C</bold> Nuclear fragment (33 taxa, 924pb). <italic><tp:taxon-name><tp:taxon-name-part taxon-name-part-type="genus">Torymus</tp:taxon-name-part> <tp:taxon-name-part taxon-name-part-type="species">azureus</tp:taxon-name-part></tp:taxon-name></italic> Boheman, 1834 was used as an outgroup. Posterior probability values are indicated at each node. New taxa described in this paper are indicated in red and bold. Branches of taxa associated with <tp:taxon-name><tp:taxon-name-part taxon-name-part-type="family">Anacardiaceae</tp:taxon-name-part></tp:taxon-name> as host plant family are in blue, and branches of taxa associated with <tp:taxon-name><tp:taxon-name-part taxon-name-part-type="family">Cupressaceae</tp:taxon-name-part></tp:taxon-name> are in green.</p></caption><graphic xmlns:xlink="http://www.w3.org/1999/xlink" xlink:href="zookeys-585-051-g005.jpg" position="float" orientation="portrait" xlink:type="simple" id="oo_86844.jpg"/></fig><fig id="F7" position="float" orientation="portrait"><label>Figures 22–29.</label><caption><p>
          <italic><tp:taxon-name><tp:taxon-name-part taxon-name-part-type="genus">Megastigmus</tp:taxon-name-part> <tp:taxon-name-part taxon-name-part-type="species">helinae</tp:taxon-name-part></tp:taxon-name></italic> Roques &amp; Copeland, sp. n. male. <bold>22</bold> dorsal view of the body <bold>23</bold> lateral view of body <bold>24</bold> dorsal view of thorax <bold>25</bold> front view of head <bold>26</bold> electroscan of antenna <bold>27</bold> electroscan of dorsal view of thorax <bold>28</bold> forewing <bold>29</bold> genitalia.</p></caption><graphic xmlns:xlink="http://www.w3.org/1999/xlink" xlink:href="zookeys-585-051-g007.jpg" position="float" orientation="portrait" xlink:type="simple" id="oo_86846.jpg"/></fig></tp:treatment-sec><ref-list><ref id="B17"><mixed-citation xmlns:xlink="http://www.w3.org/1999/xlink" xlink:type="simple">
          <person-group><name name-style="western"><surname>Doǧanlar</surname><given-names>M</given-names></name></person-group> (<year>2015</year>) <article-title>Diagnosis of <italic><tp:taxon-name><tp:taxon-name-part taxon-name-part-type="genus">Megastigmus</tp:taxon-name-part></tp:taxon-name></italic> spp. (<tp:taxon-name><tp:taxon-name-part taxon-name-part-type="order">Hymenoptera</tp:taxon-name-part></tp:taxon-name>: <tp:taxon-name><tp:taxon-name-part taxon-name-part-type="family">Torymidae</tp:taxon-name-part></tp:taxon-name>) reared from galls of <italic><tp:taxon-name><tp:taxon-name-part taxon-name-part-type="genus">Leptocybe</tp:taxon-name-part> <tp:taxon-name-part taxon-name-part-type="species">invasa</tp:taxon-name-part></tp:taxon-name></italic> Fisher &amp; Lasalle, 2004, (<tp:taxon-name><tp:taxon-name-part taxon-name-part-type="order">Hymenoptera</tp:taxon-name-part></tp:taxon-name>: <tp:taxon-name><tp:taxon-name-part taxon-name-part-type="family">Eulophidae</tp:taxon-name-part></tp:taxon-name>) on <italic><tp:taxon-name><tp:taxon-name-part taxon-name-part-type="genus">Eucalyptus</tp:taxon-name-part></tp:taxon-name></italic> spp. (<tp:taxon-name><tp:taxon-name-part taxon-name-part-type="family">Myrtaceae</tp:taxon-name-part></tp:taxon-name>), with description of a new species from South Africa.</article-title> <source>Entomofauna- Zeitschrift für Entomologie</source> <volume>36</volume>: <fpage>561</fpage>–<lpage>580</lpage>.</mixed-citation></ref></ref-list></tp:taxon-treatment>
