# Supplementary material for: Megastigmus seed chalcids (Hymenoptera, Torymidae) radiated much more on Angiosperms than previously considered. I- Description of 8 new species from Kenya, with a key to the females of Eastern and Southern Africa
Source: Zookeys. 2016 Apr 26;(585):51–124. doi: 10.3897/zookeys.585.7503 (PMC4857038; doi:10.3897/zookeys.585.7503)
Supplement: XML Treatment for Megastigmus lanneae [file zookeys.585.7503-treatment8.xml]

<!DOCTYPE tp:taxon-treatment
  PUBLIC "-//TaxonX//DTD Taxonomic Treatment Publishing DTD v0 20100105//EN" "tax-treatment-NSO.dtd">
<tp:taxon-treatment xmlns:tp="http://www.plazi.org/taxpub"><tp:treatment-meta><kwd-group><label>Taxon classification</label><kwd><named-content content-type="kingdom">Animalia</named-content></kwd><kwd><named-content content-type="order">Hymenoptera</named-content></kwd><kwd><named-content content-type="family">Torymidae</named-content></kwd></kwd-group><mixed-citation publication-type="journal"><person-group><name><surname>Roques</surname><given-names>Alain</given-names></name><name><surname>Copeland</surname><given-names>Robert S.</given-names></name><name><surname>Soldati</surname><given-names>Laurent</given-names></name><name><surname>Denux</surname><given-names>Olivier</given-names></name><name><surname>Auger-Rozenberg</surname><given-names>Marie-Anne</given-names></name></person-group><article-title><italic><tp:taxon-name><tp:taxon-name-part taxon-name-part-type="genus">Megastigmus</tp:taxon-name-part></tp:taxon-name></italic> seed chalcids (<tp:taxon-name><tp:taxon-name-part taxon-name-part-type="order">Hymenoptera</tp:taxon-name-part></tp:taxon-name>, <tp:taxon-name><tp:taxon-name-part taxon-name-part-type="family">Torymidae</tp:taxon-name-part></tp:taxon-name>) radiated much more on Angiosperms than previously considered. I- Description of 8 new species from Kenya, with a key to the females of Eastern and Southern Africa</article-title><source>Zookeys</source><day>26</day><month>4</month><year>2016</year><volume>2016</volume><issue>585</issue><fpage>51</fpage><lpage>124</lpage><pub-id pub-id-type="doi">10.3897/zookeys.585.7503</pub-id></mixed-citation></tp:treatment-meta><tp:nomenclature><tp:taxon-name>
            <tp:taxon-name-part taxon-name-part-type="genus">Megastigmus</tp:taxon-name-part>
            <tp:taxon-name-part taxon-name-part-type="species">lanneae</tp:taxon-name-part>
            <object-id xmlns:xlink="http://www.w3.org/1999/xlink" content-type="zoobank" xlink:type="simple">http://zoobank.org/A19A4C74-A315-46B7-90B9-828196351FAF</object-id>
          </tp:taxon-name><tp:taxon-authority>Roques &amp; Copeland</tp:taxon-authority><tp:taxon-status xmlns:xlink="http://www.w3.org/1999/xlink" xlink:type="simple">sp. n.</tp:taxon-status></tp:nomenclature><tp:treatment-sec sec-type="type material"><title>Type material.</title><p>
            <bold>Holotype</bold> ♀: Kenya, Eastern Province, Machakos, <named-content xmlns:xlink="http://www.w3.org/1999/xlink" content-type="dwc:verbatimCoordinates" xlink:type="simple"><named-content content-type="geo-json" specific-use="{&#34;type&#34;:&#34;Point&#34;,&#34;coordinates&#34;:[37.2338,-1.5609]}" xlink:type="simple">1.5609°S, 37.2338°E</named-content></named-content>, 1586m elevation, 3 May 2005, ex. <italic><tp:taxon-name><tp:taxon-name-part taxon-name-part-type="genus">Lannea</tp:taxon-name-part> <tp:taxon-name-part taxon-name-part-type="species">rivae</tp:taxon-name-part></tp:taxon-name></italic> fruits, Coll. N°3109, R. Copeland leg. (<abbrev xmlns:xlink="http://www.w3.org/1999/xlink" content-type="institution" xlink:title="National Museums of Kenya" xlink:type="simple">NMKE</abbrev>)</p><p>
            <bold>Paratypes</bold> 8♀♀, 12♂♂, same collection data as holotype (2♀♀, 2♂♂ <abbrev xmlns:xlink="http://www.w3.org/1999/xlink" content-type="institution" xlink:title="National Museums of Kenya" xlink:type="simple">NMKE</abbrev>; 2♀♀, 4♂♂ <abbrev xmlns:xlink="http://www.w3.org/1999/xlink" content-type="institution" xlink:title="Robert Copeland personal collection, ICIPE, Nairobi, Kenya" xlink:type="simple">RSC</abbrev>; 2♀♀, 2♂♂ <abbrev xmlns:xlink="http://www.w3.org/1999/xlink" content-type="institution" xlink:title="Alain Roques personal collection, INRA Zoologie Forestière Orléans, France" xlink:type="simple">ARC</abbrev>; 1♀, 2♂♂ <abbrev xmlns:xlink="http://www.w3.org/1999/xlink" content-type="institution" xlink:title="International Centre of Insect Physiology and Ecology" xlink:type="simple">ICIPE</abbrev>; 1♀, 2♂♂ <abbrev xmlns:xlink="http://www.w3.org/1999/xlink" content-type="institution" xlink:title="IZIKO South African Museum, Capetown, South Africa" xlink:type="simple">SAMC</abbrev>);</p></tp:treatment-sec><tp:treatment-sec sec-type="material"><title>Additional material in alcohol.</title><p>Kenya; 7 ♀♀ same collection data as holotype; 2♀♀, same collection data as holotype except 25 Nov. 2004, ex. <italic><tp:taxon-name><tp:taxon-name-part taxon-name-part-type="genus">Lannea</tp:taxon-name-part> <tp:taxon-name-part taxon-name-part-type="species">rivae</tp:taxon-name-part></tp:taxon-name></italic> seeds, Coll. N°3042, R. Copeland leg. (<abbrev xmlns:xlink="http://www.w3.org/1999/xlink" content-type="institution" xlink:title="Alain Roques personal collection, INRA Zoologie Forestière Orléans, France" xlink:type="simple">ARC</abbrev>).</p></tp:treatment-sec><tp:treatment-sec sec-type="Description"><title>Description.</title><p>
            <bold>Holotype</bold> ♀. Large species, body length (without ovipositor) 5.4 mm; length of ovipositor sheaths 4.2 mm. Body colour yellow and brownish (Figures <xref ref-type="fig" rid="F18">96–98</xref>). Head yellow with the following dark patterns (Figure <xref ref-type="fig" rid="F18">99</xref>): a brownish band from frons to occiput, covering the interocellar area, base of eye at malar line black, malar line with a brownish infuscation, temple with a brownish infuscation. Pilosity on face and gena pale, dark hairs on temple, vertex and parascrobal area (Figure <xref ref-type="fig" rid="F18">99</xref>). Antenna light brownish, scape and pedicel yellow underneath (Figure <xref ref-type="fig" rid="F18">100</xref>). Pronotum yellow with a large, nearly rectangular, dark median band extending from anterior to posterior suture (Figure <xref ref-type="fig" rid="F18">98</xref>); mid-lobe of mesoscutum with a large triangular band covering most of the surface, narrowing from anterior to posterior, its colour turning progressively from brown-red to dark brownish; lateral lobe of mesoscutum with a large orange rectangular band on the antero-lateral corner continuing as a smaller grey band; axilla with an orange band at apex; lateral and ventral sides entirely yellow except two blackish spots at wing insertion; scutellum with a large triangular dark-brownish band, covering about half of the surface until reaching the frenum; frenal area nearly completely dark brownish, with a narrow yellow band on sides; lateral panel of <!--PageBreak-->metanotum with a narrow brownish band. Pilosity on thorax dark with long hairs on the yellow parts of pronotum, mid-lobe of mesoscutum (eight pairs of long hairs), lateral lobe of mesoscutum (three rows of hairs of different sizes), and scutellum (four lateral pairs, one on them on the frenum). Legs yellow except claws brown; fore femora with several long black hairs at apex, hind femora with numerous pale hairs; tibiae with 3 rows of long black hairs. Forewing stigma brown, without infuscation; basal cell closure poorly defined, with 9 small setae on disc; only 1 seta on basal setal line; 4 small setae on costal line; costal cell with 4 large setae (Figure <xref ref-type="fig" rid="F18">101</xref>). Propodeum with a <!--PageBreak-->large black rectangular band in its middle, and a brownish spot around spiracle. Gaster with a narrow, yellow longitudinal median band (Figure <xref ref-type="fig" rid="F18">96</xref>); T3 dark orange, T4 with a dark brown triangular spot extending from the median yellow line to the side of the tergite, continuing as an orange- brown band, thus delimiting a triangular yellow cell closed laterally by a comma- shaped blackish spot; lateral parts of gaster whitish. Ovipositor sheaths black, 1.8 × longer than gaster, 0.7 × as long as body (Figure <xref ref-type="fig" rid="F18">97</xref>).</p><p>Face quadrate, width: height ratio: 1.0 (Figure <xref ref-type="fig" rid="F18">99</xref>); <abbrev xmlns:xlink="http://www.w3.org/1999/xlink" xlink:title="Posterior ocellar line: the minimum distance between the posterior ocelli" xlink:type="simple">POL</abbrev>: <abbrev xmlns:xlink="http://www.w3.org/1999/xlink" xlink:title="Ocellocular line: the minimum distance between the eye margin and the adjacent posterior ocellus" xlink:type="simple">OOL</abbrev> 1.7; scrobe elongate, ca. 4.2× as long as wide. Scape 1.1 × as long as combined length of pedicel, anellus and F1 (Figure <xref ref-type="fig" rid="F18">100</xref>); scape 0.8× as long as combined length of pedicel, anellus, F1 and F2; anellus subquadrate; F1 1.2 × longer than pedicel, 1.7 × as long as wide; F2 1.9 × as long as wide; following funicular segments progressively tending to subquadrate, with F7 1.2 × as long as wide. Pronotum, mid- and lateral lobes of mesoscutum, and axilla with coarse transverse cross- striae. Mid-lobe of mesoscutum 1.5 × as long as scutellum length. Scutellum 0.9 × as long as wide, with reticulate striation; frenum 0.4 × as long as scutellum, with reticulate striation in the middle, and carinae laterally. Stigma oval- elongate, about 1.5 × as long as wide (Figure <xref ref-type="fig" rid="F18">101</xref>); upper part of stigmal vein elongate, 0.5 × as long as stigma length; uncus 0.7 × as long as upper part of stigmal vein; marginal vein 0.9× as long as postmarginal vein. Propodeum with coarse transverse striae.</p><p>
            <bold>Variation.</bold> Length of female body varies from 4.8 to 5.4 mm. The relative length of the ovipositor sheaths varies between 1.6 and 1.8 × the gaster length, and between 0.6 and 0.7 × the body length. In three out of the eleven specimens examined, the brownish bands on thorax and abdomen are closer to to dark orange, becoming less distinct. One specimen, with two setae on the basal setal line, a second specimen with four setae.</p><p>
            <bold>Males.</bold> Like in most other <italic><tp:taxon-name><tp:taxon-name-part taxon-name-part-type="genus">Megastigmus</tp:taxon-name-part></tp:taxon-name></italic> species related to <tp:taxon-name><tp:taxon-name-part taxon-name-part-type="family">Anacardiaceae</tp:taxon-name-part></tp:taxon-name>, males are highly variable in colour, and two extreme forms can be distinguished with intermediates.</p><p>
            <italic>Pale form</italic>. Body length from 4.2 to 6.2 mm. Body colour mostly orange-yellow (Figures <xref ref-type="fig" rid="F19">102–104</xref>). Head orange with a blackish ring around occiput. Pilosity on lower face pale but conspicuous black hairs on parascrobal area, temple, gena and dorsum of head. Antenna yellow. Thorax orange-yellow except a small black spot at wing insertion and a more or less distinct median longitudinal band of darker orange colour extending such as in female from anterior suture of pronotum to scutellum. Pilosity on thorax black with 4 pairs of long setae on scutellum (Figure <xref ref-type="fig" rid="F19">104</xref>). Legs entirely yellow; pilosity pale on femurs, black on tibiae. Forewing stigma brown without infuscation (Figure <xref ref-type="fig" rid="F19">108</xref>); basal cell partly closed, with 2 long setae on disc; basal setal line with 2 long setae, costal setal line quite indistinct with 1 setae. Propodeum orange with a median black band; hairs on callus pale. Gaster colour mostly brown- yellow; T3 petiolate, black at insertion and then turning to brownish; T4 yellow; T5 with a transverse brown band on anterior suture; T6 with a small triangular brown spot on the middle; T7 with a larger triangular brown spot on the middle, and a small rounded brown spot on each side; T8 with a small rounded brown spot on each side. Long black hairs on tergite sutures. Genitalia with elongate aedeagus, its part above digitus about 1.8 × as <!--PageBreak-->long as digitus length; digitus with 3 teeth; phallobase elongate, about 2.8× as long as wide (Figure <xref ref-type="fig" rid="F19">107</xref>).</p><p>Head about 1.1 × as wide as long in front view (Figure <xref ref-type="fig" rid="F19">105</xref>). <abbrev xmlns:xlink="http://www.w3.org/1999/xlink" xlink:title="Posterior ocellar line: the minimum distance between the posterior ocelli" xlink:type="simple">POL</abbrev>: <abbrev xmlns:xlink="http://www.w3.org/1999/xlink" xlink:title="Ocellocular line: the minimum distance between the eye margin and the adjacent posterior ocellus" xlink:type="simple">OOL</abbrev>: 1.2. Scape 1.3 × as long as combined length of pedicel, anellus, and F1 (Figure <xref ref-type="fig" rid="F19">106</xref>); scape 0.9 × as long as combined length of pedicel, anellus, F1 and F2; F1 1.4 × as long as pedicel, 2.1 × as long as wide; F1 1.2 × as long as F2; following funicular segments elongate, not tending to subquadrate; F7 2.0× as long as wide. Pronotum with coarse transverse carinae, mid-lobe of mesoscutum and axilla with transverse striae finer than on pronotum (Figure <xref ref-type="fig" rid="F19">104</xref>). Mid-lobe of mesoscutum 1.2 × as long as scutellum length; Scutellum 1.3 × as long as wide, noticeably covered with irregular, arching, concentric wrinkles; frenum nearly indistinct from scutellum. Forewing stigma oblique, rounded, about 1.2 × as long as wide (Figure <xref ref-type="fig" rid="F19">108</xref>); upper part of stigmal vein 0.4 × as long as stigma length; uncus very short, 0.4 × as long as upper part of stigmal vein.</p><p>
            <italic>Dark form</italic>. Larger than pale form, with body length 5.7 to 6.4 mm. Body colour substantially black (Figures <xref ref-type="fig" rid="F20">109–112</xref>) with a conspicuous, large triangular infuscation around the forewing stigma (Figure <xref ref-type="fig" rid="F20">114</xref>). Head mostly black except a transverse dirty yellow band on the lower face (restricted to gena in some specimens) and a dirty yellow spot between eye and posterior ocellus (Figure <xref ref-type="fig" rid="F20">112</xref>). Thoracic dorsum dirty yellow with a large median black band extending from the anterior suture of pronotum to frenum (Figure <xref ref-type="fig" rid="F20">111</xref>). Sides of thorax entirely black (Figure <xref ref-type="fig" rid="F20">110</xref>). Legs mostly dark; coxae black; fore femora brownish in its basal part, mid- and hind femora quite entirely brownish; tibiae and tarsi yellow. Propodeum entirely black. Antenna (Figure <xref ref-type="fig" rid="F20">113</xref>), thoracic sculpture (Figure <xref ref-type="fig" rid="F20">111</xref>), pilosity and genitalia (Figure <xref ref-type="fig" rid="F20">115</xref>) similar to pale form.</p><p><italic>Intermediates</italic>. Some specimens show a slightly infuscated stigma along with head and thorax mostly orange but with more blackish patterns than in the pale form: a black-brown band between eye margin and torulus, a brownish median band on thorax from anterior suture of pronotum to posterior suture of mid lobe of mesoscutum which prolongates in a fuzzy median band on scutellum, and a brown longitudinal band on upper and lower part of mesepimeron. Legs yellow with a large black spot on fore coxa, a smaller spot on mid-coxa, and a brownish infuscation on hind coxa. Propodeum with a large median black band, black spots around spiracles, and a brownish infuscation at suture with callus. Pilosity is similar to the one of pale from but some individuals have 3 pairs of hairs on scutellum.</p></tp:treatment-sec><tp:treatment-sec sec-type="Host plants"><title>Host plants.</title><p>
            <italic><tp:taxon-name><tp:taxon-name-part taxon-name-part-type="genus">Lannea</tp:taxon-name-part> <tp:taxon-name-part taxon-name-part-type="species">rivae</tp:taxon-name-part></tp:taxon-name></italic> (<tp:taxon-name><tp:taxon-name-part taxon-name-part-type="family">Anacardiaceae</tp:taxon-name-part></tp:taxon-name>). Probably a seed feeder. Although the presence of numts was noted in the <abbrev xmlns:xlink="http://www.w3.org/1999/xlink" xlink:title="cytochrome oxidase subunit one" xlink:type="simple">COI</abbrev> sequences of the only specimen of <italic><tp:taxon-name><tp:taxon-name-part taxon-name-part-type="genus">Megastigmus</tp:taxon-name-part> <tp:taxon-name-part taxon-name-part-type="species">lanneae</tp:taxon-name-part></tp:taxon-name></italic> which amplified for DNA analysis, this species clearly clustered within the “<tp:taxon-name><tp:taxon-name-part taxon-name-part-type="family">Anacardiaceae</tp:taxon-name-part></tp:taxon-name> clade” (Figure <xref ref-type="fig" rid="F5">14</xref>) as already noticed for <italic><tp:taxon-name><tp:taxon-name-part taxon-name-part-type="genus">Megastigmus</tp:taxon-name-part> <tp:taxon-name-part taxon-name-part-type="species">ozoroae</tp:taxon-name-part></tp:taxon-name></italic>.</p></tp:treatment-sec><tp:treatment-sec sec-type="Distribution"><title>Distribution.</title><p>Known only from farmland tree in Machakos area. Adults emerged from 3.3% of the collected fruits (Table <xref ref-type="table" rid="T3">3</xref>).</p></tp:treatment-sec><tp:treatment-sec sec-type="Etymology"><title>Etymology.</title><p>Named after the genus of its host plant.</p></tp:treatment-sec><tp:treatment-sec sec-type="Diagnosis"><title>Diagnosis.</title><p>Females can be separated easily from those of other species associated with fruits of <tp:taxon-name><tp:taxon-name-part taxon-name-part-type="family">Anacardiaceae</tp:taxon-name-part></tp:taxon-name> by the combination of an ovipositor at least 1.8 <!--PageBreak-->× as long as gaster length and a yellow and brownish body. In other species having dark and yellow patterns, the ovipositor length is either shorter than gaster length (<italic><tp:taxon-name><tp:taxon-name-part taxon-name-part-type="genus">Megastigmus</tp:taxon-name-part> <tp:taxon-name-part taxon-name-part-type="species">ozoroae</tp:taxon-name-part></tp:taxon-name></italic>- Figure <xref ref-type="fig" rid="F10">43</xref>, <italic><tp:taxon-name><tp:taxon-name-part taxon-name-part-type="genus">Megastigmus</tp:taxon-name-part> <tp:taxon-name-part taxon-name-part-type="species">smithi</tp:taxon-name-part></tp:taxon-name></italic>- Figure <xref ref-type="fig" rid="F8">31</xref>) or at most 1.5 × longer (<italic><tp:taxon-name><tp:taxon-name-part taxon-name-part-type="genus">Megastigmus</tp:taxon-name-part> <tp:taxon-name-part taxon-name-part-type="species">hypogeus</tp:taxon-name-part></tp:taxon-name></italic>- Figure <xref ref-type="fig" rid="F21">117</xref>). Body colour is predominantly orange in <italic><tp:taxon-name><tp:taxon-name-part taxon-name-part-type="genus">Megastigmus</tp:taxon-name-part> <tp:taxon-name-part taxon-name-part-type="species">laventhali</tp:taxon-name-part></tp:taxon-name></italic>, <italic><tp:taxon-name><tp:taxon-name-part taxon-name-part-type="genus">Megastigmus</tp:taxon-name-part> <tp:taxon-name-part taxon-name-part-type="species">pistaciae</tp:taxon-name-part></tp:taxon-name></italic>, <italic><tp:taxon-name><tp:taxon-name-part taxon-name-part-type="genus">Megastigmus</tp:taxon-name-part> <tp:taxon-name-part taxon-name-part-type="species">thomseni</tp:taxon-name-part></tp:taxon-name></italic> and <italic><tp:taxon-name><tp:taxon-name-part taxon-name-part-type="genus">Megastigmus</tp:taxon-name-part> <tp:taxon-name-part taxon-name-part-type="species">transvaalensis</tp:taxon-name-part></tp:taxon-name></italic>. Genitalic characters allow separation of <italic><tp:taxon-name><tp:taxon-name-part taxon-name-part-type="genus">Megastigmus</tp:taxon-name-part> <tp:taxon-name-part taxon-name-part-type="species">lanneae</tp:taxon-name-part></tp:taxon-name></italic> males from those of other species developing in seeds of <tp:taxon-name><tp:taxon-name-part taxon-name-part-type="family">Anacardiaceae</tp:taxon-name-part></tp:taxon-name>. The aedeagus <!--PageBreak-->part above digitus is significantly longer (1.8 × as long as digitus length) than in <italic><tp:taxon-name><tp:taxon-name-part taxon-name-part-type="genus">Megastigmus</tp:taxon-name-part> <tp:taxon-name-part taxon-name-part-type="species">hypogeus</tp:taxon-name-part></tp:taxon-name></italic> (1.2–1.3×; Figures <xref ref-type="fig" rid="F22">127</xref>, <xref ref-type="fig" rid="F23">134</xref>), <italic><tp:taxon-name><tp:taxon-name-part taxon-name-part-type="genus">Megastigmus</tp:taxon-name-part> <tp:taxon-name-part taxon-name-part-type="species">pistaciae</tp:taxon-name-part></tp:taxon-name></italic> (0.8×; Figure <xref ref-type="fig" rid="F25">148</xref>) and <italic><tp:taxon-name><tp:taxon-name-part taxon-name-part-type="genus">Megastigmus</tp:taxon-name-part> <tp:taxon-name-part taxon-name-part-type="species">transvaalensis</tp:taxon-name-part></tp:taxon-name></italic> (0. 5×; Figure <xref ref-type="fig" rid="F27">162</xref>). The aedaegus dimension compared to digitus is similar in <italic><tp:taxon-name><tp:taxon-name-part taxon-name-part-type="genus">Megastigmus</tp:taxon-name-part> <tp:taxon-name-part taxon-name-part-type="species">ozoroae</tp:taxon-name-part></tp:taxon-name></italic> but the phallobase of <italic><tp:taxon-name><tp:taxon-name-part taxon-name-part-type="genus">Megastigmus</tp:taxon-name-part> <tp:taxon-name-part taxon-name-part-type="species">lanneae</tp:taxon-name-part></tp:taxon-name></italic> is more elongate (2.8× vs. 2.6× longer than wide; Figures <xref ref-type="fig" rid="F11">53</xref>, <xref ref-type="fig" rid="F12">60</xref>).</p><!--PageBreak--></tp:treatment-sec><tp:treatment-sec><!--Section generated to contain objects referenced in tp:taxon-treatment.--><fig id="F18" position="float" orientation="portrait"><label>Figures 96–101.</label><caption><p>
          <italic><tp:taxon-name><tp:taxon-name-part taxon-name-part-type="genus">Megastigmus</tp:taxon-name-part> <tp:taxon-name-part taxon-name-part-type="species">lanneae</tp:taxon-name-part></tp:taxon-name></italic> Roques &amp; Copeland, sp. n. female. <bold>96</bold> dorsal view of the body <bold>97</bold> lateral view of body <bold>98</bold> dorsal view of thorax <bold>99</bold> front view of head <bold>100</bold> antenna <bold>101</bold> forewing.</p></caption><graphic xmlns:xlink="http://www.w3.org/1999/xlink" xlink:href="zookeys-585-051-g018.jpg" position="float" orientation="portrait" xlink:type="simple" id="oo_86857.jpg"/></fig><fig id="F19" position="float" orientation="portrait"><label>Figures 102–108.</label><caption><p>
          <italic><tp:taxon-name><tp:taxon-name-part taxon-name-part-type="genus">Megastigmus</tp:taxon-name-part> <tp:taxon-name-part taxon-name-part-type="species">lanneae</tp:taxon-name-part></tp:taxon-name></italic> Roques &amp; Copeland, sp. n. male pale form. <bold>102</bold> dorsal view of the body <bold>103</bold> lateral view of body <bold>104</bold> dorsal view of thorax <bold>105</bold> front view of head; <bold>106</bold> antenna <bold>107</bold> genitalia <bold>108</bold> forewing.</p></caption><graphic xmlns:xlink="http://www.w3.org/1999/xlink" xlink:href="zookeys-585-051-g019.jpg" position="float" orientation="portrait" xlink:type="simple" id="oo_86858.jpg"/></fig><fig id="F20" position="float" orientation="portrait"><label>Figures 109–115.</label><caption><p>
          <italic><tp:taxon-name><tp:taxon-name-part taxon-name-part-type="genus">Megastigmus</tp:taxon-name-part> <tp:taxon-name-part taxon-name-part-type="species">lanneae</tp:taxon-name-part></tp:taxon-name></italic> Roques &amp; Copeland, sp. n. dark form. <bold>109</bold> dorsal view of the body <bold>110</bold> lateral view of body <bold>111</bold> dorsal view of thorax <bold>112</bold> front view of head; <bold>113</bold> antenna <bold>114</bold> forewing <bold>115</bold> genitalia.</p></caption><graphic xmlns:xlink="http://www.w3.org/1999/xlink" xlink:href="zookeys-585-051-g020.jpg" position="float" orientation="portrait" xlink:type="simple" id="oo_86859.jpg"/></fig><fig id="F5" position="float" orientation="portrait"><label>Figure 14.</label><caption><p>Bayesian-likelihood inference phylogenies based on cytochrome oxidase I (<abbrev xmlns:xlink="http://www.w3.org/1999/xlink" xlink:title="cytochrome oxidase subunit one" xlink:type="simple">COI</abbrev>) and ribosomal DNA (28S) sequences in seed-specialized wasps of the <italic><tp:taxon-name><tp:taxon-name-part taxon-name-part-type="genus">Megastigmus</tp:taxon-name-part></tp:taxon-name></italic> genus. <bold>A</bold> Short fragment <abbrev xmlns:xlink="http://www.w3.org/1999/xlink" xlink:title="cytochrome oxidase subunit one" xlink:type="simple">COI</abbrev> (34 taxa, 417bp) <bold>B</bold> Long fragment <abbrev xmlns:xlink="http://www.w3.org/1999/xlink" xlink:title="cytochrome oxidase subunit one" xlink:type="simple">COI</abbrev> (31 taxa, 810pb) <bold>C</bold> Nuclear fragment (33 taxa, 924pb). <italic><tp:taxon-name><tp:taxon-name-part taxon-name-part-type="genus">Torymus</tp:taxon-name-part> <tp:taxon-name-part taxon-name-part-type="species">azureus</tp:taxon-name-part></tp:taxon-name></italic> Boheman, 1834 was used as an outgroup. Posterior probability values are indicated at each node. New taxa described in this paper are indicated in red and bold. Branches of taxa associated with <tp:taxon-name><tp:taxon-name-part taxon-name-part-type="family">Anacardiaceae</tp:taxon-name-part></tp:taxon-name> as host plant family are in blue, and branches of taxa associated with <tp:taxon-name><tp:taxon-name-part taxon-name-part-type="family">Cupressaceae</tp:taxon-name-part></tp:taxon-name> are in green.</p></caption><graphic xmlns:xlink="http://www.w3.org/1999/xlink" xlink:href="zookeys-585-051-g005.jpg" position="float" orientation="portrait" xlink:type="simple" id="oo_86844.jpg"/></fig><table-wrap id="T3" position="float" orientation="portrait"><label>Table 3.</label><caption><p>Host fruit infestation indices for <italic><tp:taxon-name><tp:taxon-name-part taxon-name-part-type="genus">Megastigmus</tp:taxon-name-part></tp:taxon-name></italic> species. Only samples whose fruits were counted are included; no samples of <italic><tp:taxon-name><tp:taxon-name-part taxon-name-part-type="genus">Juniperus</tp:taxon-name-part> <tp:taxon-name-part taxon-name-part-type="species">procera</tp:taxon-name-part></tp:taxon-name></italic> fruits were counted.</p></caption><table id="TID0EN6DI" rules="all"><tbody><tr><th rowspan="1" colspan="1">Plant family/ Plant species</th><th rowspan="1" colspan="1">No. of fruits</th><th rowspan="1" colspan="1">
                  <tp:taxon-name><tp:taxon-name-part taxon-name-part-type="genus">Megastigmus</tp:taxon-name-part></tp:taxon-name> species</th><th rowspan="1" colspan="1">No. of reared <italic><tp:taxon-name><tp:taxon-name-part taxon-name-part-type="genus">Megastigmus</tp:taxon-name-part></tp:taxon-name></italic></th><th rowspan="1" colspan="1">% of infestation by <italic><tp:taxon-name><tp:taxon-name-part taxon-name-part-type="genus">Megastigmus</tp:taxon-name-part></tp:taxon-name></italic></th></tr><tr><td rowspan="1" colspan="1">
              <bold><tp:taxon-name><tp:taxon-name-part taxon-name-part-type="family">Anacardiaceae</tp:taxon-name-part></tp:taxon-name></bold>
            </td><td rowspan="1" colspan="1"/><td rowspan="1" colspan="1"/><td rowspan="1" colspan="1"/><td rowspan="1" colspan="1"/></tr><tr><td rowspan="1" colspan="1">
              <italic><tp:taxon-name><tp:taxon-name-part taxon-name-part-type="genus">Lannea</tp:taxon-name-part></tp:taxon-name></italic> cf. <italic>schimperi</italic></td><td rowspan="1" colspan="1">786</td><td rowspan="1" colspan="1">
              <italic><tp:taxon-name><tp:taxon-name-part taxon-name-part-type="genus">Megastigmus</tp:taxon-name-part> <tp:taxon-name-part taxon-name-part-type="species">smithi</tp:taxon-name-part></tp:taxon-name></italic>
            </td><td rowspan="1" colspan="1">3</td><td rowspan="1" colspan="1">0,4</td></tr><tr><td rowspan="1" colspan="1">
              <italic><tp:taxon-name><tp:taxon-name-part taxon-name-part-type="genus">Lannea</tp:taxon-name-part> <tp:taxon-name-part taxon-name-part-type="species">rivae</tp:taxon-name-part></tp:taxon-name></italic>
            </td><td rowspan="1" colspan="1">338</td><td rowspan="1" colspan="1">
              <italic><tp:taxon-name><tp:taxon-name-part taxon-name-part-type="genus">Megastigmus</tp:taxon-name-part> <tp:taxon-name-part taxon-name-part-type="species">lanneae</tp:taxon-name-part></tp:taxon-name></italic>
            </td><td rowspan="1" colspan="1">11</td><td rowspan="1" colspan="1">3,3</td></tr><tr><td rowspan="1" colspan="1">
              <italic><tp:taxon-name><tp:taxon-name-part taxon-name-part-type="genus">Lannea</tp:taxon-name-part> <tp:taxon-name-part taxon-name-part-type="species">schweinfurthii</tp:taxon-name-part></tp:taxon-name></italic>
            </td><td rowspan="1" colspan="1">168</td><td rowspan="1" colspan="1">
              <italic><tp:taxon-name><tp:taxon-name-part taxon-name-part-type="genus">Megastigmus</tp:taxon-name-part> <tp:taxon-name-part taxon-name-part-type="species">laventhali</tp:taxon-name-part></tp:taxon-name></italic>
            </td><td rowspan="1" colspan="1">1</td><td rowspan="1" colspan="1">0,6</td></tr><tr><td rowspan="1" colspan="1">
              <italic><tp:taxon-name><tp:taxon-name-part taxon-name-part-type="genus">Ozoroa</tp:taxon-name-part> <tp:taxon-name-part taxon-name-part-type="species">insignis</tp:taxon-name-part></tp:taxon-name></italic> subsp. <italic>reticulata</italic></td><td rowspan="1" colspan="1">2806</td><td rowspan="1" colspan="1">
              <italic><tp:taxon-name><tp:taxon-name-part taxon-name-part-type="genus">Megastigmus</tp:taxon-name-part> <tp:taxon-name-part taxon-name-part-type="species">ozoroae</tp:taxon-name-part></tp:taxon-name></italic>
            </td><td rowspan="1" colspan="1">226</td><td rowspan="1" colspan="1">8,1</td></tr><tr><td rowspan="1" colspan="1">
              <italic><tp:taxon-name><tp:taxon-name-part taxon-name-part-type="genus">Ozoroa</tp:taxon-name-part> <tp:taxon-name-part taxon-name-part-type="species">obovata</tp:taxon-name-part></tp:taxon-name></italic>
            </td><td rowspan="1" colspan="1">1505</td><td rowspan="1" colspan="1">
              <italic><tp:taxon-name><tp:taxon-name-part taxon-name-part-type="genus">Megastigmus</tp:taxon-name-part> <tp:taxon-name-part taxon-name-part-type="species">hypogeus</tp:taxon-name-part></tp:taxon-name></italic>
            </td><td rowspan="1" colspan="1">42</td><td rowspan="1" colspan="1">2,8</td></tr><tr><td rowspan="1" colspan="1">
              <italic><tp:taxon-name><tp:taxon-name-part taxon-name-part-type="genus">Ozoroa</tp:taxon-name-part> <tp:taxon-name-part taxon-name-part-type="species">obovata</tp:taxon-name-part></tp:taxon-name></italic>
            </td><td rowspan="1" colspan="1">698</td><td rowspan="1" colspan="1">
              <italic><tp:taxon-name><tp:taxon-name-part taxon-name-part-type="genus">Megastigmus</tp:taxon-name-part> <tp:taxon-name-part taxon-name-part-type="species">hypogeus</tp:taxon-name-part></tp:taxon-name></italic>
            </td><td rowspan="1" colspan="1">1</td><td rowspan="1" colspan="1">0,1</td></tr><tr><td rowspan="1" colspan="1">
              <italic><tp:taxon-name><tp:taxon-name-part taxon-name-part-type="genus">Ozoroa</tp:taxon-name-part> <tp:taxon-name-part taxon-name-part-type="species">obovata</tp:taxon-name-part></tp:taxon-name></italic>
            </td><td rowspan="1" colspan="1">2442</td><td rowspan="1" colspan="1">
              <italic><tp:taxon-name><tp:taxon-name-part taxon-name-part-type="genus">Megastigmus</tp:taxon-name-part> <tp:taxon-name-part taxon-name-part-type="species">hypogeus</tp:taxon-name-part></tp:taxon-name></italic>
            </td><td rowspan="1" colspan="1">22</td><td rowspan="1" colspan="1">0,9</td></tr><tr><td rowspan="1" colspan="1">
              <italic><tp:taxon-name><tp:taxon-name-part taxon-name-part-type="genus">Pistacia</tp:taxon-name-part> <tp:taxon-name-part taxon-name-part-type="species">lentiscus</tp:taxon-name-part></tp:taxon-name></italic> subsp. <italic>emarginata</italic></td><td rowspan="1" colspan="1">2603</td><td rowspan="1" colspan="1">
              <italic><tp:taxon-name><tp:taxon-name-part taxon-name-part-type="genus">Megastigmus</tp:taxon-name-part> <tp:taxon-name-part taxon-name-part-type="species">pistaciae</tp:taxon-name-part></tp:taxon-name></italic>
            </td><td rowspan="1" colspan="1">12</td><td rowspan="1" colspan="1">0,5</td></tr><tr><td rowspan="1" colspan="1">
              <italic><tp:taxon-name><tp:taxon-name-part taxon-name-part-type="genus">Pistacia</tp:taxon-name-part> <tp:taxon-name-part taxon-name-part-type="species">lentiscus</tp:taxon-name-part></tp:taxon-name></italic> subsp. <italic>emarginata</italic></td><td rowspan="1" colspan="1">1019</td><td rowspan="1" colspan="1">
              <italic><tp:taxon-name><tp:taxon-name-part taxon-name-part-type="genus">Megastigmus</tp:taxon-name-part> <tp:taxon-name-part taxon-name-part-type="species">pistaciae</tp:taxon-name-part></tp:taxon-name></italic>
            </td><td rowspan="1" colspan="1">1</td><td rowspan="1" colspan="1">0,1</td></tr><tr><td rowspan="1" colspan="1">
              <italic><tp:taxon-name><tp:taxon-name-part taxon-name-part-type="genus">Rhus</tp:taxon-name-part> <tp:taxon-name-part taxon-name-part-type="species">natalensis</tp:taxon-name-part></tp:taxon-name></italic>
            </td><td rowspan="1" colspan="1">674</td><td rowspan="1" colspan="1">
              <italic><tp:taxon-name><tp:taxon-name-part taxon-name-part-type="genus">Megastigmus</tp:taxon-name-part> <tp:taxon-name-part taxon-name-part-type="species">transvaalensis</tp:taxon-name-part></tp:taxon-name></italic>
            </td><td rowspan="1" colspan="1">41</td><td rowspan="1" colspan="1">6,1</td></tr><tr><td rowspan="1" colspan="1">
              <italic><tp:taxon-name><tp:taxon-name-part taxon-name-part-type="genus">Rhus</tp:taxon-name-part> <tp:taxon-name-part taxon-name-part-type="species">natalensis</tp:taxon-name-part></tp:taxon-name></italic>
            </td><td rowspan="1" colspan="1">524</td><td rowspan="1" colspan="1">
              <italic><tp:taxon-name><tp:taxon-name-part taxon-name-part-type="genus">Megastigmus</tp:taxon-name-part> <tp:taxon-name-part taxon-name-part-type="species">transvaalensis</tp:taxon-name-part></tp:taxon-name></italic>
            </td><td rowspan="1" colspan="1">6</td><td rowspan="1" colspan="1">1,1</td></tr><tr><td rowspan="1" colspan="1">
              <italic><tp:taxon-name><tp:taxon-name-part taxon-name-part-type="genus">Rhus</tp:taxon-name-part> <tp:taxon-name-part taxon-name-part-type="species">natalensis</tp:taxon-name-part></tp:taxon-name></italic>
            </td><td rowspan="1" colspan="1">2394</td><td rowspan="1" colspan="1">
              <italic><tp:taxon-name><tp:taxon-name-part taxon-name-part-type="genus">Megastigmus</tp:taxon-name-part> <tp:taxon-name-part taxon-name-part-type="species">transvaalensis</tp:taxon-name-part></tp:taxon-name></italic>
            </td><td rowspan="1" colspan="1">14</td><td rowspan="1" colspan="1">0,6</td></tr><tr><td rowspan="1" colspan="1">
              <italic><tp:taxon-name><tp:taxon-name-part taxon-name-part-type="genus">Rhus</tp:taxon-name-part> <tp:taxon-name-part taxon-name-part-type="species">natalensis</tp:taxon-name-part></tp:taxon-name></italic>
            </td><td rowspan="1" colspan="1">894</td><td rowspan="1" colspan="1">
              <italic><tp:taxon-name><tp:taxon-name-part taxon-name-part-type="genus">Megastigmus</tp:taxon-name-part> <tp:taxon-name-part taxon-name-part-type="species">transvaalensis</tp:taxon-name-part></tp:taxon-name></italic>
            </td><td rowspan="1" colspan="1">36</td><td rowspan="1" colspan="1">4,0</td></tr><tr><td rowspan="1" colspan="1">
              <italic><tp:taxon-name><tp:taxon-name-part taxon-name-part-type="genus">Rhus</tp:taxon-name-part> <tp:taxon-name-part taxon-name-part-type="species">natalensis</tp:taxon-name-part></tp:taxon-name></italic>
            </td><td rowspan="1" colspan="1">412</td><td rowspan="1" colspan="1">
              <italic><tp:taxon-name><tp:taxon-name-part taxon-name-part-type="genus">Megastigmus</tp:taxon-name-part> <tp:taxon-name-part taxon-name-part-type="species">transvaalensis</tp:taxon-name-part></tp:taxon-name></italic>
            </td><td rowspan="1" colspan="1">6</td><td rowspan="1" colspan="1">1,5</td></tr><tr><td rowspan="1" colspan="1">
              <italic><tp:taxon-name><tp:taxon-name-part taxon-name-part-type="genus">Rhus</tp:taxon-name-part> <tp:taxon-name-part taxon-name-part-type="species">vulgaris</tp:taxon-name-part></tp:taxon-name></italic>
            </td><td rowspan="1" colspan="1">769</td><td rowspan="1" colspan="1">
              <italic><tp:taxon-name><tp:taxon-name-part taxon-name-part-type="genus">Megastigmus</tp:taxon-name-part> <tp:taxon-name-part taxon-name-part-type="species">transvaalensis</tp:taxon-name-part></tp:taxon-name></italic>
            </td><td rowspan="1" colspan="1">113</td><td rowspan="1" colspan="1">14,7</td></tr><tr><td rowspan="1" colspan="1">
              <italic><tp:taxon-name><tp:taxon-name-part taxon-name-part-type="genus">Schinus</tp:taxon-name-part> <tp:taxon-name-part taxon-name-part-type="species">molle</tp:taxon-name-part></tp:taxon-name></italic>
            </td><td rowspan="1" colspan="1">535</td><td rowspan="1" colspan="1">
              <italic><tp:taxon-name><tp:taxon-name-part taxon-name-part-type="genus">Megastigmus</tp:taxon-name-part> <tp:taxon-name-part taxon-name-part-type="species">transvaalensis</tp:taxon-name-part></tp:taxon-name></italic>
            </td><td rowspan="1" colspan="1">79</td><td rowspan="1" colspan="1">14,8</td></tr><tr><td rowspan="1" colspan="1">
              <bold><tp:taxon-name><tp:taxon-name-part taxon-name-part-type="family">Rhamnaceae</tp:taxon-name-part></tp:taxon-name></bold>
            </td><td rowspan="1" colspan="1"/><td rowspan="1" colspan="1"/><td rowspan="1" colspan="1"/><td rowspan="1" colspan="1"/></tr><tr><td rowspan="1" colspan="1">
              <italic><tp:taxon-name><tp:taxon-name-part taxon-name-part-type="genus">Helinus</tp:taxon-name-part> <tp:taxon-name-part taxon-name-part-type="species">integrifolius</tp:taxon-name-part></tp:taxon-name></italic>
            </td><td rowspan="1" colspan="1">82</td><td rowspan="1" colspan="1">
              <italic><tp:taxon-name><tp:taxon-name-part taxon-name-part-type="genus">Megastigmus</tp:taxon-name-part> <tp:taxon-name-part taxon-name-part-type="species">helinae</tp:taxon-name-part></tp:taxon-name></italic>
            </td><td rowspan="1" colspan="1">8</td><td rowspan="1" colspan="1">9,8</td></tr><tr><td rowspan="1" colspan="1">
              <bold><tp:taxon-name><tp:taxon-name-part taxon-name-part-type="family">Malvaceae</tp:taxon-name-part></tp:taxon-name></bold>
            </td><td rowspan="1" colspan="1"/><td rowspan="1" colspan="1"/><td rowspan="1" colspan="1"/><td rowspan="1" colspan="1"/></tr><tr><td rowspan="1" colspan="1">
              <italic><tp:taxon-name><tp:taxon-name-part taxon-name-part-type="genus">Grewia</tp:taxon-name-part> <tp:taxon-name-part taxon-name-part-type="species">tephrodermis</tp:taxon-name-part></tp:taxon-name></italic>
            </td><td rowspan="1" colspan="1">448</td><td rowspan="1" colspan="1">
              <italic><tp:taxon-name><tp:taxon-name-part taxon-name-part-type="genus">Megastigmus</tp:taxon-name-part> <tp:taxon-name-part taxon-name-part-type="species">copelandi</tp:taxon-name-part></tp:taxon-name></italic>
            </td><td rowspan="1" colspan="1">3</td><td rowspan="1" colspan="1">0,7</td></tr><tr><td rowspan="1" colspan="1">
              <italic><tp:taxon-name><tp:taxon-name-part taxon-name-part-type="genus">Grewia</tp:taxon-name-part> <tp:taxon-name-part taxon-name-part-type="species">tephrodermis</tp:taxon-name-part></tp:taxon-name></italic>
            </td><td rowspan="1" colspan="1">100</td><td rowspan="1" colspan="1">
              <italic><tp:taxon-name><tp:taxon-name-part taxon-name-part-type="genus">Megastigmus</tp:taxon-name-part> <tp:taxon-name-part taxon-name-part-type="species">grewianae</tp:taxon-name-part></tp:taxon-name></italic>
            </td><td rowspan="1" colspan="1">13</td><td rowspan="1" colspan="1">13,0</td></tr><tr><td rowspan="1" colspan="1">
              <italic><tp:taxon-name><tp:taxon-name-part taxon-name-part-type="genus">Grewia</tp:taxon-name-part> <tp:taxon-name-part taxon-name-part-type="species">stuhlmannii</tp:taxon-name-part></tp:taxon-name></italic>
            </td><td rowspan="1" colspan="1">1056</td><td rowspan="1" colspan="1">
              <italic><tp:taxon-name><tp:taxon-name-part taxon-name-part-type="genus">Megastigmus</tp:taxon-name-part> <tp:taxon-name-part taxon-name-part-type="species">grewianae</tp:taxon-name-part></tp:taxon-name></italic>
            </td><td rowspan="1" colspan="1">29</td><td rowspan="1" colspan="1">2,7</td></tr></tbody></table></table-wrap><fig id="F10" position="float" orientation="portrait"><label>Figures 42–47.</label><caption><p>
          <italic><tp:taxon-name><tp:taxon-name-part taxon-name-part-type="genus">Megastigmus</tp:taxon-name-part> <tp:taxon-name-part taxon-name-part-type="species">ozoroae</tp:taxon-name-part></tp:taxon-name></italic> Roques &amp; Copeland, sp. n. female. <bold>42</bold> dorsal view of the body <bold>43</bold> lateral view of body <bold>44</bold> dorsal view of thorax <bold>45</bold> front view of head <bold>46</bold> antenna <bold>47</bold> forewing.</p></caption><graphic xmlns:xlink="http://www.w3.org/1999/xlink" xlink:href="zookeys-585-051-g010.jpg" position="float" orientation="portrait" xlink:type="simple" id="oo_86849.jpg"/></fig><fig id="F8" position="float" orientation="portrait"><label>Figures 30–35.</label><caption><p>
          <italic><tp:taxon-name><tp:taxon-name-part taxon-name-part-type="genus">Megastigmus</tp:taxon-name-part> <tp:taxon-name-part taxon-name-part-type="species">smithi</tp:taxon-name-part></tp:taxon-name></italic> Roques &amp; Copeland, sp. n. female. <bold>30</bold> dorsal view of the body <bold>31</bold> lateral view of body <bold>32</bold> dorsal view of thorax <bold>33</bold> front view of head <bold>34</bold> antenna <bold>35</bold> forewing.</p></caption><graphic xmlns:xlink="http://www.w3.org/1999/xlink" xlink:href="zookeys-585-051-g008.jpg" position="float" orientation="portrait" xlink:type="simple" id="oo_86847.jpg"/></fig><fig id="F21" position="float" orientation="portrait"><label>Figures 116–121.</label><caption><p>
          <italic><tp:taxon-name><tp:taxon-name-part taxon-name-part-type="genus">Megastigmus</tp:taxon-name-part> <tp:taxon-name-part taxon-name-part-type="species">hypogeus</tp:taxon-name-part></tp:taxon-name></italic> Hussey female. <bold>116</bold> dorsal view of the body <bold>117</bold> lateral view of body <bold>118</bold> dorsal view of thorax <bold>119</bold> front view of head <bold>120</bold> antenna <bold>121</bold> forewing.</p></caption><graphic xmlns:xlink="http://www.w3.org/1999/xlink" xlink:href="zookeys-585-051-g021.jpg" position="float" orientation="portrait" xlink:type="simple" id="oo_86860.jpg"/></fig><fig id="F22" position="float" orientation="portrait"><label>Figures 122–128.</label><caption><p>
          <italic><tp:taxon-name><tp:taxon-name-part taxon-name-part-type="genus">Megastigmus</tp:taxon-name-part> <tp:taxon-name-part taxon-name-part-type="species">hypogeus</tp:taxon-name-part></tp:taxon-name></italic> Hussey male pale form. <bold>122</bold> dorsal view of the body <bold>123</bold> lateral view of body <bold>124</bold> dorsal view of thorax <bold>125</bold> front view of head; <bold>126</bold> antenna <bold>127</bold> genitalia <bold>128</bold> forewing.</p></caption><graphic xmlns:xlink="http://www.w3.org/1999/xlink" xlink:href="zookeys-585-051-g022.jpg" position="float" orientation="portrait" xlink:type="simple" id="oo_86861.jpg"/></fig><fig id="F23" position="float" orientation="portrait"><label>Figures 129–135.</label><caption><p>
          <italic><tp:taxon-name><tp:taxon-name-part taxon-name-part-type="genus">Megastigmus</tp:taxon-name-part> <tp:taxon-name-part taxon-name-part-type="species">hypogeus</tp:taxon-name-part></tp:taxon-name></italic> Hussey male dark form. <bold>129</bold> dorsal view of the body <bold>130</bold> lateral view of body <bold>131</bold> dorsal view of thorax <bold>132</bold> front view of head; <bold>133</bold> antenna <bold>134</bold> genitalia <bold>135</bold> forewing.</p></caption><graphic xmlns:xlink="http://www.w3.org/1999/xlink" xlink:href="zookeys-585-051-g023.jpg" position="float" orientation="portrait" xlink:type="simple" id="oo_86862.jpg"/></fig><fig id="F25" position="float" orientation="portrait"><label>Figures 142–149.</label><caption><p>
          <italic><tp:taxon-name><tp:taxon-name-part taxon-name-part-type="genus">Megastigmus</tp:taxon-name-part> <tp:taxon-name-part taxon-name-part-type="species">pistaciae</tp:taxon-name-part></tp:taxon-name></italic> Walker male. <bold>142</bold> dorsal view of the body (pale form) <bold>143</bold> lateral view of body (pale form) <bold>144</bold> dorsal view of thorax(pale form) <bold>145</bold> lateral view of body (dark form) <bold>146</bold> front view of head (pale form); <bold>147</bold> antenna (pale form) <bold>148</bold> genitalia (pale form) <bold>149</bold> forewing (pale form).</p></caption><graphic xmlns:xlink="http://www.w3.org/1999/xlink" xlink:href="zookeys-585-051-g025.jpg" position="float" orientation="portrait" xlink:type="simple" id="oo_86864.jpg"/></fig><fig id="F27" position="float" orientation="portrait"><label>Figures 156–162.</label><caption><p>
          <italic><tp:taxon-name><tp:taxon-name-part taxon-name-part-type="genus">Megastigmus</tp:taxon-name-part> <tp:taxon-name-part taxon-name-part-type="species">transvaalensis</tp:taxon-name-part></tp:taxon-name></italic> Hussey male. <bold>156</bold> dorsal view of the body <bold>157</bold> lateral view of body <bold>158</bold> dorsal view of thorax <bold>159</bold> front view of head; <bold>160</bold> antenna <bold>161</bold> forewing <bold>162</bold> genitalia.</p></caption><graphic xmlns:xlink="http://www.w3.org/1999/xlink" xlink:href="zookeys-585-051-g027.jpg" position="float" orientation="portrait" xlink:type="simple" id="oo_86866.jpg"/></fig><fig id="F11" position="float" orientation="portrait"><label>Figures 48–54.</label><caption><p>
          <italic><tp:taxon-name><tp:taxon-name-part taxon-name-part-type="genus">Megastigmus</tp:taxon-name-part> <tp:taxon-name-part taxon-name-part-type="species">ozoroae</tp:taxon-name-part></tp:taxon-name></italic> Roques &amp; Copeland, sp. n. male pale form. <bold>48</bold> dorsal view of the body <bold>49</bold> lateral view of body <bold>50</bold> dorsal view of thorax; <bold>51</bold> front view of head <bold>52</bold> antenna <bold>53</bold> genitalia <bold>54</bold> forewing.</p></caption><graphic xmlns:xlink="http://www.w3.org/1999/xlink" xlink:href="zookeys-585-051-g011.jpg" position="float" orientation="portrait" xlink:type="simple" id="oo_86850.jpg"/></fig><fig id="F12" position="float" orientation="portrait"><label>Figures 55–61.</label><caption><p>
          <italic><tp:taxon-name><tp:taxon-name-part taxon-name-part-type="genus">Megastigmus</tp:taxon-name-part> <tp:taxon-name-part taxon-name-part-type="species">ozoroae</tp:taxon-name-part></tp:taxon-name></italic> Roques &amp; Copeland, sp. n. male dark form. <bold>55</bold> dorsal view of the body <bold>56</bold> lateral view of body <bold>57</bold> dorsal view of thorax; <bold>58</bold> front view of head <bold>59</bold> antenna <bold>60</bold> genitalia <bold>61</bold> forewing.</p></caption><graphic xmlns:xlink="http://www.w3.org/1999/xlink" xlink:href="zookeys-585-051-g012.jpg" position="float" orientation="portrait" xlink:type="simple" id="oo_86851.jpg"/></fig></tp:treatment-sec></tp:taxon-treatment>
