# Supplementary material for: Megastigmus seed chalcids (Hymenoptera, Torymidae) radiated much more on Angiosperms than previously considered. I- Description of 8 new species from Kenya, with a key to the females of Eastern and Southern Africa
Source: Zookeys. 2016 Apr 26;(585):51–124. doi: 10.3897/zookeys.585.7503 (PMC4857038; doi:10.3897/zookeys.585.7503)
Supplement: XML Treatment for Megastigmus transvaalensis [file zookeys.585.7503-treatment11.xml]

<!DOCTYPE tp:taxon-treatment
  PUBLIC "-//TaxonX//DTD Taxonomic Treatment Publishing DTD v0 20100105//EN" "tax-treatment-NSO.dtd">
<tp:taxon-treatment xmlns:tp="http://www.plazi.org/taxpub"><tp:treatment-meta><kwd-group><label>Taxon classification</label><kwd><named-content content-type="kingdom">Animalia</named-content></kwd><kwd><named-content content-type="order">Hymenoptera</named-content></kwd><kwd><named-content content-type="family">Torymidae</named-content></kwd></kwd-group><mixed-citation publication-type="journal"><person-group><name><surname>Roques</surname><given-names>Alain</given-names></name><name><surname>Copeland</surname><given-names>Robert S.</given-names></name><name><surname>Soldati</surname><given-names>Laurent</given-names></name><name><surname>Denux</surname><given-names>Olivier</given-names></name><name><surname>Auger-Rozenberg</surname><given-names>Marie-Anne</given-names></name></person-group><article-title><italic><tp:taxon-name><tp:taxon-name-part taxon-name-part-type="genus">Megastigmus</tp:taxon-name-part></tp:taxon-name></italic> seed chalcids (<tp:taxon-name><tp:taxon-name-part taxon-name-part-type="order">Hymenoptera</tp:taxon-name-part></tp:taxon-name>, <tp:taxon-name><tp:taxon-name-part taxon-name-part-type="family">Torymidae</tp:taxon-name-part></tp:taxon-name>) radiated much more on Angiosperms than previously considered. I- Description of 8 new species from Kenya, with a key to the females of Eastern and Southern Africa</article-title><source>Zookeys</source><day>26</day><month>4</month><year>2016</year><volume>2016</volume><issue>585</issue><fpage>51</fpage><lpage>124</lpage><pub-id pub-id-type="doi">10.3897/zookeys.585.7503</pub-id></mixed-citation></tp:treatment-meta><tp:nomenclature><tp:taxon-name>
            <tp:taxon-name-part taxon-name-part-type="genus">Megastigmus</tp:taxon-name-part>
            <tp:taxon-name-part taxon-name-part-type="species">transvaalensis</tp:taxon-name-part>
          </tp:taxon-name><tp:taxon-authority>(Hussey, 1956)</tp:taxon-authority></tp:nomenclature><tp:treatment-sec sec-type="material"><title>Material examined.</title><p>3♀♀, 7♂♂, Kenya, Kikuyu Escarpment, Central Province, <named-content xmlns:xlink="http://www.w3.org/1999/xlink" content-type="dwc:verbatimCoordinates" xlink:type="simple"><named-content content-type="geo-json" specific-use="{&#34;type&#34;:&#34;Point&#34;,&#34;coordinates&#34;:[36.6025,-1.029]}" xlink:type="simple">1.0290°S, 36.6025°E</named-content></named-content>, 2100 m, coll. 85, ex. <italic><tp:taxon-name><tp:taxon-name-part taxon-name-part-type="genus">Rhus</tp:taxon-name-part> <tp:taxon-name-part taxon-name-part-type="species">vulgaris</tp:taxon-name-part></tp:taxon-name></italic> seeds, 29 Apr 1999, R. Copeland leg.; 2♀♀, 3♂♂, Kenya, Burguret, Central Province, <named-content xmlns:xlink="http://www.w3.org/1999/xlink" content-type="dwc:verbatimCoordinates" xlink:type="simple"><named-content content-type="geo-json" specific-use="{&#34;type&#34;:&#34;Point&#34;,&#34;coordinates&#34;:[37.0375,-0.1128]}" xlink:type="simple">0.1128°S, 37.0375°E</named-content></named-content>, coll. 2162, ex. <italic><tp:taxon-name><tp:taxon-name-part taxon-name-part-type="genus">Rhus</tp:taxon-name-part> <tp:taxon-name-part taxon-name-part-type="species">natalensis</tp:taxon-name-part></tp:taxon-name></italic> seeds, 16 Aug 2002, R. Copeland leg.; 3♀♀, 7♂♂, Kenya, <!--PageBreak--><!--PageBreak--><!--PageBreak--><!--PageBreak-->Nairobi Province, <named-content xmlns:xlink="http://www.w3.org/1999/xlink" content-type="dwc:verbatimCoordinates" xlink:type="simple"><named-content content-type="geo-json" specific-use="{&#34;type&#34;:&#34;Point&#34;,&#34;coordinates&#34;:[36.8963,-1.2212]}" xlink:type="simple">1.2212°S, 36.8963°E</named-content></named-content>, 1610m, coll. 2787, ex. <italic><tp:taxon-name><tp:taxon-name-part taxon-name-part-type="genus">Schinus</tp:taxon-name-part> <tp:taxon-name-part taxon-name-part-type="species">terebinthifolius</tp:taxon-name-part></tp:taxon-name></italic> seeds, 28 Apr 2004, R. Copeland leg. (4♀♀, 10♂♂ <abbrev xmlns:xlink="http://www.w3.org/1999/xlink" content-type="institution" xlink:title="Robert Copeland personal collection, ICIPE, Nairobi, Kenya" xlink:type="simple">RSC</abbrev>; 4♀♀, 7♂♂ <abbrev xmlns:xlink="http://www.w3.org/1999/xlink" content-type="institution" xlink:title="Alain Roques personal collection, INRA Zoologie Forestière Orléans, France" xlink:type="simple">ARC</abbrev>)</p><p>Male and female specimens fit the description of the species by <xref ref-type="bibr" rid="B29">Hussey (1956a)</xref> and <xref ref-type="bibr" rid="B25">Grissell and Prinsloo (2001)</xref>, then detailed by <xref ref-type="bibr" rid="B42">Roques and Skrzypczyńska (2003)</xref>. Figures <xref ref-type="fig" rid="F26">150–155</xref> present the most important characteristics of female specimens from Kenya whereas Figures <xref ref-type="fig" rid="F27">156–162</xref> show those of males.</p></tp:treatment-sec><tp:treatment-sec sec-type="Host plants"><title>Host plants.</title><p>
            <italic><tp:taxon-name><tp:taxon-name-part taxon-name-part-type="genus">Schinus</tp:taxon-name-part> <tp:taxon-name-part taxon-name-part-type="species">molle</tp:taxon-name-part></tp:taxon-name></italic>, <italic><tp:taxon-name><tp:taxon-name-part taxon-name-part-type="genus">Schinus</tp:taxon-name-part> <tp:taxon-name-part taxon-name-part-type="species">terebinthifolius</tp:taxon-name-part></tp:taxon-name></italic>, <italic><tp:taxon-name><tp:taxon-name-part taxon-name-part-type="genus">Rhus</tp:taxon-name-part> <tp:taxon-name-part taxon-name-part-type="species">natalensis</tp:taxon-name-part></tp:taxon-name></italic>, <italic><tp:taxon-name><tp:taxon-name-part taxon-name-part-type="genus">Rhus</tp:taxon-name-part> <tp:taxon-name-part taxon-name-part-type="species">vulgaris</tp:taxon-name-part></tp:taxon-name></italic> (<tp:taxon-name><tp:taxon-name-part taxon-name-part-type="family">Anacardiaceae</tp:taxon-name-part></tp:taxon-name>). A seed feeder. <xref ref-type="bibr" rid="B44">Schefer and Grissell (2003)</xref> presented a molecular analysis of the populations of this species, suggesting its origin in Austral Africa but we were unable to amplify any specimens of the Kenyan populations we obtained.</p></tp:treatment-sec><tp:treatment-sec sec-type="Distribution"><title>Distribution.</title><p>Adults emerged from 14.8% of the fruits of <italic><tp:taxon-name><tp:taxon-name-part taxon-name-part-type="genus">Schinus</tp:taxon-name-part> <tp:taxon-name-part taxon-name-part-type="species">molle</tp:taxon-name-part></tp:taxon-name></italic>, 14.7% of those of <italic><tp:taxon-name><tp:taxon-name-part taxon-name-part-type="genus">Rhus</tp:taxon-name-part> <tp:taxon-name-part taxon-name-part-type="species">vulgaris</tp:taxon-name-part></tp:taxon-name></italic> and up to 6.1% of <italic><tp:taxon-name><tp:taxon-name-part taxon-name-part-type="genus">Rhus</tp:taxon-name-part> <tp:taxon-name-part taxon-name-part-type="species">natalensis</tp:taxon-name-part></tp:taxon-name></italic> fruits (Table <xref ref-type="table" rid="T3">3</xref>).</p></tp:treatment-sec><tp:treatment-sec sec-type="Diagnosis"><title>Diagnosis.</title><p>Females can be distinguished from these of other species associated with fruits of <tp:taxon-name><tp:taxon-name-part taxon-name-part-type="family">Anacardiaceae</tp:taxon-name-part></tp:taxon-name> and showing a predominantly orange body by the relative size of the ovipositor and the shape of the forewing stigma. In <italic><tp:taxon-name><tp:taxon-name-part taxon-name-part-type="genus">Megastigmus</tp:taxon-name-part> <tp:taxon-name-part taxon-name-part-type="species">transvaalensis</tp:taxon-name-part></tp:taxon-name></italic>, the ovipositor is 1.4 × as long as gaster length (Figure <xref ref-type="fig" rid="F26">151</xref>) whereas it is nearly twice as long as the gaster in <italic><tp:taxon-name><tp:taxon-name-part taxon-name-part-type="genus">Megastigmus</tp:taxon-name-part> <tp:taxon-name-part taxon-name-part-type="species">laventhali</tp:taxon-name-part></tp:taxon-name></italic> (1.8×; Figure <xref ref-type="fig" rid="F15">76</xref>) and only a bit longer than gaster in <italic><tp:taxon-name><tp:taxon-name-part taxon-name-part-type="genus">Megastigmus</tp:taxon-name-part> <tp:taxon-name-part taxon-name-part-type="species">thomseni</tp:taxon-name-part></tp:taxon-name></italic> and <italic><tp:taxon-name><tp:taxon-name-part taxon-name-part-type="genus">Megastigmus</tp:taxon-name-part> <tp:taxon-name-part taxon-name-part-type="species">pistaciae</tp:taxon-name-part></tp:taxon-name></italic> (1.1–1.2×; Figure <xref ref-type="fig" rid="F24">137</xref>). The stigma is conspicuously elongate, and quite rectangular in <italic><tp:taxon-name><tp:taxon-name-part taxon-name-part-type="genus">Megastigmus</tp:taxon-name-part> <tp:taxon-name-part taxon-name-part-type="species">transvaalensis</tp:taxon-name-part></tp:taxon-name></italic> (2.0 × as long as wide; Figure <xref ref-type="fig" rid="F26">155</xref>), less elongate in <italic><tp:taxon-name><tp:taxon-name-part taxon-name-part-type="genus">Megastigmus</tp:taxon-name-part> <tp:taxon-name-part taxon-name-part-type="species">thomseni</tp:taxon-name-part></tp:taxon-name></italic> (1.7×, according to the drawing by <xref ref-type="bibr" rid="B29">Hussey 1956a</xref>) whereas it is oval and rounded in <italic><tp:taxon-name><tp:taxon-name-part taxon-name-part-type="genus">Megastigmus</tp:taxon-name-part> <tp:taxon-name-part taxon-name-part-type="species">pistaciae</tp:taxon-name-part></tp:taxon-name></italic> (1.2–1.3×; Figure <xref ref-type="fig" rid="F24">141</xref>).</p><p>Genitalia allows the separation of males from those of other species reared from seeds of <tp:taxon-name><tp:taxon-name-part taxon-name-part-type="family">Anacardiaceae</tp:taxon-name-part></tp:taxon-name>. The aedeagus part above digitus is conspicuously shorter than digitus length (0. 5×; Figure <xref ref-type="fig" rid="F27">162</xref>) whereas this part is more elongated in <italic><tp:taxon-name><tp:taxon-name-part taxon-name-part-type="genus">Megastigmus</tp:taxon-name-part> <tp:taxon-name-part taxon-name-part-type="species">pistaciae</tp:taxon-name-part></tp:taxon-name></italic> (0.8×; Figure <xref ref-type="fig" rid="F25">148</xref>), <italic><tp:taxon-name><tp:taxon-name-part taxon-name-part-type="genus">Megastigmus</tp:taxon-name-part> <tp:taxon-name-part taxon-name-part-type="species">hypogeus</tp:taxon-name-part></tp:taxon-name></italic> (1.2 × as long as digitus length; Figures <xref ref-type="fig" rid="F22">127</xref>, <xref ref-type="fig" rid="F23">134</xref>), <italic><tp:taxon-name><tp:taxon-name-part taxon-name-part-type="genus">Megastigmus</tp:taxon-name-part> <tp:taxon-name-part taxon-name-part-type="species">ozoroae</tp:taxon-name-part></tp:taxon-name></italic> (1.8×; Figures <xref ref-type="fig" rid="F11">53</xref>, <xref ref-type="fig" rid="F12">60</xref>) and <italic><tp:taxon-name><tp:taxon-name-part taxon-name-part-type="genus">Megastigmus</tp:taxon-name-part> <tp:taxon-name-part taxon-name-part-type="species">lanneae</tp:taxon-name-part></tp:taxon-name></italic> (1.8×; Figures <xref ref-type="fig" rid="F19">107</xref>, <xref ref-type="fig" rid="F20">115</xref>).</p></tp:treatment-sec><tp:treatment-sec><!--Section generated to contain objects referenced in tp:taxon-treatment.--><fig id="F26" position="float" orientation="portrait"><label>Figures 150–155.</label><caption><p>
          <italic><tp:taxon-name><tp:taxon-name-part taxon-name-part-type="genus">Megastigmus</tp:taxon-name-part> <tp:taxon-name-part taxon-name-part-type="species">transvaalensis</tp:taxon-name-part></tp:taxon-name></italic> Hussey female. <bold>150</bold> dorsal view of the body <bold>151</bold> lateral view of body <bold>152</bold> dorsal view of thorax <bold>153</bold> front view of head <bold>154</bold> antenna <bold>155</bold> forewing.</p></caption><graphic xmlns:xlink="http://www.w3.org/1999/xlink" xlink:href="zookeys-585-051-g026.jpg" position="float" orientation="portrait" xlink:type="simple" id="oo_86865.jpg"/></fig><fig id="F27" position="float" orientation="portrait"><label>Figures 156–162.</label><caption><p>
          <italic><tp:taxon-name><tp:taxon-name-part taxon-name-part-type="genus">Megastigmus</tp:taxon-name-part> <tp:taxon-name-part taxon-name-part-type="species">transvaalensis</tp:taxon-name-part></tp:taxon-name></italic> Hussey male. <bold>156</bold> dorsal view of the body <bold>157</bold> lateral view of body <bold>158</bold> dorsal view of thorax <bold>159</bold> front view of head; <bold>160</bold> antenna <bold>161</bold> forewing <bold>162</bold> genitalia.</p></caption><graphic xmlns:xlink="http://www.w3.org/1999/xlink" xlink:href="zookeys-585-051-g027.jpg" position="float" orientation="portrait" xlink:type="simple" id="oo_86866.jpg"/></fig><table-wrap id="T3" position="float" orientation="portrait"><label>Table 3.</label><caption><p>Host fruit infestation indices for <italic><tp:taxon-name><tp:taxon-name-part taxon-name-part-type="genus">Megastigmus</tp:taxon-name-part></tp:taxon-name></italic> species. Only samples whose fruits were counted are included; no samples of <italic><tp:taxon-name><tp:taxon-name-part taxon-name-part-type="genus">Juniperus</tp:taxon-name-part> <tp:taxon-name-part taxon-name-part-type="species">procera</tp:taxon-name-part></tp:taxon-name></italic> fruits were counted.</p></caption><table id="TID0EN6DI" rules="all"><tbody><tr><th rowspan="1" colspan="1">Plant family/ Plant species</th><th rowspan="1" colspan="1">No. of fruits</th><th rowspan="1" colspan="1">
                  <tp:taxon-name><tp:taxon-name-part taxon-name-part-type="genus">Megastigmus</tp:taxon-name-part></tp:taxon-name> species</th><th rowspan="1" colspan="1">No. of reared <italic><tp:taxon-name><tp:taxon-name-part taxon-name-part-type="genus">Megastigmus</tp:taxon-name-part></tp:taxon-name></italic></th><th rowspan="1" colspan="1">% of infestation by <italic><tp:taxon-name><tp:taxon-name-part taxon-name-part-type="genus">Megastigmus</tp:taxon-name-part></tp:taxon-name></italic></th></tr><tr><td rowspan="1" colspan="1">
              <bold><tp:taxon-name><tp:taxon-name-part taxon-name-part-type="family">Anacardiaceae</tp:taxon-name-part></tp:taxon-name></bold>
            </td><td rowspan="1" colspan="1"/><td rowspan="1" colspan="1"/><td rowspan="1" colspan="1"/><td rowspan="1" colspan="1"/></tr><tr><td rowspan="1" colspan="1">
              <italic><tp:taxon-name><tp:taxon-name-part taxon-name-part-type="genus">Lannea</tp:taxon-name-part></tp:taxon-name></italic> cf. <italic>schimperi</italic></td><td rowspan="1" colspan="1">786</td><td rowspan="1" colspan="1">
              <italic><tp:taxon-name><tp:taxon-name-part taxon-name-part-type="genus">Megastigmus</tp:taxon-name-part> <tp:taxon-name-part taxon-name-part-type="species">smithi</tp:taxon-name-part></tp:taxon-name></italic>
            </td><td rowspan="1" colspan="1">3</td><td rowspan="1" colspan="1">0,4</td></tr><tr><td rowspan="1" colspan="1">
              <italic><tp:taxon-name><tp:taxon-name-part taxon-name-part-type="genus">Lannea</tp:taxon-name-part> <tp:taxon-name-part taxon-name-part-type="species">rivae</tp:taxon-name-part></tp:taxon-name></italic>
            </td><td rowspan="1" colspan="1">338</td><td rowspan="1" colspan="1">
              <italic><tp:taxon-name><tp:taxon-name-part taxon-name-part-type="genus">Megastigmus</tp:taxon-name-part> <tp:taxon-name-part taxon-name-part-type="species">lanneae</tp:taxon-name-part></tp:taxon-name></italic>
            </td><td rowspan="1" colspan="1">11</td><td rowspan="1" colspan="1">3,3</td></tr><tr><td rowspan="1" colspan="1">
              <italic><tp:taxon-name><tp:taxon-name-part taxon-name-part-type="genus">Lannea</tp:taxon-name-part> <tp:taxon-name-part taxon-name-part-type="species">schweinfurthii</tp:taxon-name-part></tp:taxon-name></italic>
            </td><td rowspan="1" colspan="1">168</td><td rowspan="1" colspan="1">
              <italic><tp:taxon-name><tp:taxon-name-part taxon-name-part-type="genus">Megastigmus</tp:taxon-name-part> <tp:taxon-name-part taxon-name-part-type="species">laventhali</tp:taxon-name-part></tp:taxon-name></italic>
            </td><td rowspan="1" colspan="1">1</td><td rowspan="1" colspan="1">0,6</td></tr><tr><td rowspan="1" colspan="1">
              <italic><tp:taxon-name><tp:taxon-name-part taxon-name-part-type="genus">Ozoroa</tp:taxon-name-part> <tp:taxon-name-part taxon-name-part-type="species">insignis</tp:taxon-name-part></tp:taxon-name></italic> subsp. <italic>reticulata</italic></td><td rowspan="1" colspan="1">2806</td><td rowspan="1" colspan="1">
              <italic><tp:taxon-name><tp:taxon-name-part taxon-name-part-type="genus">Megastigmus</tp:taxon-name-part> <tp:taxon-name-part taxon-name-part-type="species">ozoroae</tp:taxon-name-part></tp:taxon-name></italic>
            </td><td rowspan="1" colspan="1">226</td><td rowspan="1" colspan="1">8,1</td></tr><tr><td rowspan="1" colspan="1">
              <italic><tp:taxon-name><tp:taxon-name-part taxon-name-part-type="genus">Ozoroa</tp:taxon-name-part> <tp:taxon-name-part taxon-name-part-type="species">obovata</tp:taxon-name-part></tp:taxon-name></italic>
            </td><td rowspan="1" colspan="1">1505</td><td rowspan="1" colspan="1">
              <italic><tp:taxon-name><tp:taxon-name-part taxon-name-part-type="genus">Megastigmus</tp:taxon-name-part> <tp:taxon-name-part taxon-name-part-type="species">hypogeus</tp:taxon-name-part></tp:taxon-name></italic>
            </td><td rowspan="1" colspan="1">42</td><td rowspan="1" colspan="1">2,8</td></tr><tr><td rowspan="1" colspan="1">
              <italic><tp:taxon-name><tp:taxon-name-part taxon-name-part-type="genus">Ozoroa</tp:taxon-name-part> <tp:taxon-name-part taxon-name-part-type="species">obovata</tp:taxon-name-part></tp:taxon-name></italic>
            </td><td rowspan="1" colspan="1">698</td><td rowspan="1" colspan="1">
              <italic><tp:taxon-name><tp:taxon-name-part taxon-name-part-type="genus">Megastigmus</tp:taxon-name-part> <tp:taxon-name-part taxon-name-part-type="species">hypogeus</tp:taxon-name-part></tp:taxon-name></italic>
            </td><td rowspan="1" colspan="1">1</td><td rowspan="1" colspan="1">0,1</td></tr><tr><td rowspan="1" colspan="1">
              <italic><tp:taxon-name><tp:taxon-name-part taxon-name-part-type="genus">Ozoroa</tp:taxon-name-part> <tp:taxon-name-part taxon-name-part-type="species">obovata</tp:taxon-name-part></tp:taxon-name></italic>
            </td><td rowspan="1" colspan="1">2442</td><td rowspan="1" colspan="1">
              <italic><tp:taxon-name><tp:taxon-name-part taxon-name-part-type="genus">Megastigmus</tp:taxon-name-part> <tp:taxon-name-part taxon-name-part-type="species">hypogeus</tp:taxon-name-part></tp:taxon-name></italic>
            </td><td rowspan="1" colspan="1">22</td><td rowspan="1" colspan="1">0,9</td></tr><tr><td rowspan="1" colspan="1">
              <italic><tp:taxon-name><tp:taxon-name-part taxon-name-part-type="genus">Pistacia</tp:taxon-name-part> <tp:taxon-name-part taxon-name-part-type="species">lentiscus</tp:taxon-name-part></tp:taxon-name></italic> subsp. <italic>emarginata</italic></td><td rowspan="1" colspan="1">2603</td><td rowspan="1" colspan="1">
              <italic><tp:taxon-name><tp:taxon-name-part taxon-name-part-type="genus">Megastigmus</tp:taxon-name-part> <tp:taxon-name-part taxon-name-part-type="species">pistaciae</tp:taxon-name-part></tp:taxon-name></italic>
            </td><td rowspan="1" colspan="1">12</td><td rowspan="1" colspan="1">0,5</td></tr><tr><td rowspan="1" colspan="1">
              <italic><tp:taxon-name><tp:taxon-name-part taxon-name-part-type="genus">Pistacia</tp:taxon-name-part> <tp:taxon-name-part taxon-name-part-type="species">lentiscus</tp:taxon-name-part></tp:taxon-name></italic> subsp. <italic>emarginata</italic></td><td rowspan="1" colspan="1">1019</td><td rowspan="1" colspan="1">
              <italic><tp:taxon-name><tp:taxon-name-part taxon-name-part-type="genus">Megastigmus</tp:taxon-name-part> <tp:taxon-name-part taxon-name-part-type="species">pistaciae</tp:taxon-name-part></tp:taxon-name></italic>
            </td><td rowspan="1" colspan="1">1</td><td rowspan="1" colspan="1">0,1</td></tr><tr><td rowspan="1" colspan="1">
              <italic><tp:taxon-name><tp:taxon-name-part taxon-name-part-type="genus">Rhus</tp:taxon-name-part> <tp:taxon-name-part taxon-name-part-type="species">natalensis</tp:taxon-name-part></tp:taxon-name></italic>
            </td><td rowspan="1" colspan="1">674</td><td rowspan="1" colspan="1">
              <italic><tp:taxon-name><tp:taxon-name-part taxon-name-part-type="genus">Megastigmus</tp:taxon-name-part> <tp:taxon-name-part taxon-name-part-type="species">transvaalensis</tp:taxon-name-part></tp:taxon-name></italic>
            </td><td rowspan="1" colspan="1">41</td><td rowspan="1" colspan="1">6,1</td></tr><tr><td rowspan="1" colspan="1">
              <italic><tp:taxon-name><tp:taxon-name-part taxon-name-part-type="genus">Rhus</tp:taxon-name-part> <tp:taxon-name-part taxon-name-part-type="species">natalensis</tp:taxon-name-part></tp:taxon-name></italic>
            </td><td rowspan="1" colspan="1">524</td><td rowspan="1" colspan="1">
              <italic><tp:taxon-name><tp:taxon-name-part taxon-name-part-type="genus">Megastigmus</tp:taxon-name-part> <tp:taxon-name-part taxon-name-part-type="species">transvaalensis</tp:taxon-name-part></tp:taxon-name></italic>
            </td><td rowspan="1" colspan="1">6</td><td rowspan="1" colspan="1">1,1</td></tr><tr><td rowspan="1" colspan="1">
              <italic><tp:taxon-name><tp:taxon-name-part taxon-name-part-type="genus">Rhus</tp:taxon-name-part> <tp:taxon-name-part taxon-name-part-type="species">natalensis</tp:taxon-name-part></tp:taxon-name></italic>
            </td><td rowspan="1" colspan="1">2394</td><td rowspan="1" colspan="1">
              <italic><tp:taxon-name><tp:taxon-name-part taxon-name-part-type="genus">Megastigmus</tp:taxon-name-part> <tp:taxon-name-part taxon-name-part-type="species">transvaalensis</tp:taxon-name-part></tp:taxon-name></italic>
            </td><td rowspan="1" colspan="1">14</td><td rowspan="1" colspan="1">0,6</td></tr><tr><td rowspan="1" colspan="1">
              <italic><tp:taxon-name><tp:taxon-name-part taxon-name-part-type="genus">Rhus</tp:taxon-name-part> <tp:taxon-name-part taxon-name-part-type="species">natalensis</tp:taxon-name-part></tp:taxon-name></italic>
            </td><td rowspan="1" colspan="1">894</td><td rowspan="1" colspan="1">
              <italic><tp:taxon-name><tp:taxon-name-part taxon-name-part-type="genus">Megastigmus</tp:taxon-name-part> <tp:taxon-name-part taxon-name-part-type="species">transvaalensis</tp:taxon-name-part></tp:taxon-name></italic>
            </td><td rowspan="1" colspan="1">36</td><td rowspan="1" colspan="1">4,0</td></tr><tr><td rowspan="1" colspan="1">
              <italic><tp:taxon-name><tp:taxon-name-part taxon-name-part-type="genus">Rhus</tp:taxon-name-part> <tp:taxon-name-part taxon-name-part-type="species">natalensis</tp:taxon-name-part></tp:taxon-name></italic>
            </td><td rowspan="1" colspan="1">412</td><td rowspan="1" colspan="1">
              <italic><tp:taxon-name><tp:taxon-name-part taxon-name-part-type="genus">Megastigmus</tp:taxon-name-part> <tp:taxon-name-part taxon-name-part-type="species">transvaalensis</tp:taxon-name-part></tp:taxon-name></italic>
            </td><td rowspan="1" colspan="1">6</td><td rowspan="1" colspan="1">1,5</td></tr><tr><td rowspan="1" colspan="1">
              <italic><tp:taxon-name><tp:taxon-name-part taxon-name-part-type="genus">Rhus</tp:taxon-name-part> <tp:taxon-name-part taxon-name-part-type="species">vulgaris</tp:taxon-name-part></tp:taxon-name></italic>
            </td><td rowspan="1" colspan="1">769</td><td rowspan="1" colspan="1">
              <italic><tp:taxon-name><tp:taxon-name-part taxon-name-part-type="genus">Megastigmus</tp:taxon-name-part> <tp:taxon-name-part taxon-name-part-type="species">transvaalensis</tp:taxon-name-part></tp:taxon-name></italic>
            </td><td rowspan="1" colspan="1">113</td><td rowspan="1" colspan="1">14,7</td></tr><tr><td rowspan="1" colspan="1">
              <italic><tp:taxon-name><tp:taxon-name-part taxon-name-part-type="genus">Schinus</tp:taxon-name-part> <tp:taxon-name-part taxon-name-part-type="species">molle</tp:taxon-name-part></tp:taxon-name></italic>
            </td><td rowspan="1" colspan="1">535</td><td rowspan="1" colspan="1">
              <italic><tp:taxon-name><tp:taxon-name-part taxon-name-part-type="genus">Megastigmus</tp:taxon-name-part> <tp:taxon-name-part taxon-name-part-type="species">transvaalensis</tp:taxon-name-part></tp:taxon-name></italic>
            </td><td rowspan="1" colspan="1">79</td><td rowspan="1" colspan="1">14,8</td></tr><tr><td rowspan="1" colspan="1">
              <bold><tp:taxon-name><tp:taxon-name-part taxon-name-part-type="family">Rhamnaceae</tp:taxon-name-part></tp:taxon-name></bold>
            </td><td rowspan="1" colspan="1"/><td rowspan="1" colspan="1"/><td rowspan="1" colspan="1"/><td rowspan="1" colspan="1"/></tr><tr><td rowspan="1" colspan="1">
              <italic><tp:taxon-name><tp:taxon-name-part taxon-name-part-type="genus">Helinus</tp:taxon-name-part> <tp:taxon-name-part taxon-name-part-type="species">integrifolius</tp:taxon-name-part></tp:taxon-name></italic>
            </td><td rowspan="1" colspan="1">82</td><td rowspan="1" colspan="1">
              <italic><tp:taxon-name><tp:taxon-name-part taxon-name-part-type="genus">Megastigmus</tp:taxon-name-part> <tp:taxon-name-part taxon-name-part-type="species">helinae</tp:taxon-name-part></tp:taxon-name></italic>
            </td><td rowspan="1" colspan="1">8</td><td rowspan="1" colspan="1">9,8</td></tr><tr><td rowspan="1" colspan="1">
              <bold><tp:taxon-name><tp:taxon-name-part taxon-name-part-type="family">Malvaceae</tp:taxon-name-part></tp:taxon-name></bold>
            </td><td rowspan="1" colspan="1"/><td rowspan="1" colspan="1"/><td rowspan="1" colspan="1"/><td rowspan="1" colspan="1"/></tr><tr><td rowspan="1" colspan="1">
              <italic><tp:taxon-name><tp:taxon-name-part taxon-name-part-type="genus">Grewia</tp:taxon-name-part> <tp:taxon-name-part taxon-name-part-type="species">tephrodermis</tp:taxon-name-part></tp:taxon-name></italic>
            </td><td rowspan="1" colspan="1">448</td><td rowspan="1" colspan="1">
              <italic><tp:taxon-name><tp:taxon-name-part taxon-name-part-type="genus">Megastigmus</tp:taxon-name-part> <tp:taxon-name-part taxon-name-part-type="species">copelandi</tp:taxon-name-part></tp:taxon-name></italic>
            </td><td rowspan="1" colspan="1">3</td><td rowspan="1" colspan="1">0,7</td></tr><tr><td rowspan="1" colspan="1">
              <italic><tp:taxon-name><tp:taxon-name-part taxon-name-part-type="genus">Grewia</tp:taxon-name-part> <tp:taxon-name-part taxon-name-part-type="species">tephrodermis</tp:taxon-name-part></tp:taxon-name></italic>
            </td><td rowspan="1" colspan="1">100</td><td rowspan="1" colspan="1">
              <italic><tp:taxon-name><tp:taxon-name-part taxon-name-part-type="genus">Megastigmus</tp:taxon-name-part> <tp:taxon-name-part taxon-name-part-type="species">grewianae</tp:taxon-name-part></tp:taxon-name></italic>
            </td><td rowspan="1" colspan="1">13</td><td rowspan="1" colspan="1">13,0</td></tr><tr><td rowspan="1" colspan="1">
              <italic><tp:taxon-name><tp:taxon-name-part taxon-name-part-type="genus">Grewia</tp:taxon-name-part> <tp:taxon-name-part taxon-name-part-type="species">stuhlmannii</tp:taxon-name-part></tp:taxon-name></italic>
            </td><td rowspan="1" colspan="1">1056</td><td rowspan="1" colspan="1">
              <italic><tp:taxon-name><tp:taxon-name-part taxon-name-part-type="genus">Megastigmus</tp:taxon-name-part> <tp:taxon-name-part taxon-name-part-type="species">grewianae</tp:taxon-name-part></tp:taxon-name></italic>
            </td><td rowspan="1" colspan="1">29</td><td rowspan="1" colspan="1">2,7</td></tr></tbody></table></table-wrap><fig id="F15" position="float" orientation="portrait"><label>Figures 75–80.</label><caption><p>
          <italic><tp:taxon-name><tp:taxon-name-part taxon-name-part-type="genus">Megastigmus</tp:taxon-name-part> <tp:taxon-name-part taxon-name-part-type="species">laventhali</tp:taxon-name-part></tp:taxon-name></italic> Roques &amp; Copeland, sp. n. female. <bold>75</bold> dorsal view of the body <bold>76</bold> lateral view of body <bold>77</bold> dorsal view of thorax <bold>78</bold> front view of head <bold>79</bold> antenna <bold>80</bold> forewing.</p></caption><graphic xmlns:xlink="http://www.w3.org/1999/xlink" xlink:href="zookeys-585-051-g015.jpg" position="float" orientation="portrait" xlink:type="simple" id="oo_86854.jpg"/></fig><fig id="F24" position="float" orientation="portrait"><label>Figures 136–141.</label><caption><p>
          <italic><tp:taxon-name><tp:taxon-name-part taxon-name-part-type="genus">Megastigmus</tp:taxon-name-part> <tp:taxon-name-part taxon-name-part-type="species">pistaciae</tp:taxon-name-part></tp:taxon-name></italic> Walker female. <bold>136</bold> dorsal view of the body <bold>137</bold> lateral view of body <bold>138</bold> dorsal view of thorax <bold>139</bold> front view of head <bold>140</bold> antenna <bold>141</bold> forewing.</p></caption><graphic xmlns:xlink="http://www.w3.org/1999/xlink" xlink:href="zookeys-585-051-g024.jpg" position="float" orientation="portrait" xlink:type="simple" id="oo_86863.jpg"/></fig><fig id="F25" position="float" orientation="portrait"><label>Figures 142–149.</label><caption><p>
          <italic><tp:taxon-name><tp:taxon-name-part taxon-name-part-type="genus">Megastigmus</tp:taxon-name-part> <tp:taxon-name-part taxon-name-part-type="species">pistaciae</tp:taxon-name-part></tp:taxon-name></italic> Walker male. <bold>142</bold> dorsal view of the body (pale form) <bold>143</bold> lateral view of body (pale form) <bold>144</bold> dorsal view of thorax(pale form) <bold>145</bold> lateral view of body (dark form) <bold>146</bold> front view of head (pale form); <bold>147</bold> antenna (pale form) <bold>148</bold> genitalia (pale form) <bold>149</bold> forewing (pale form).</p></caption><graphic xmlns:xlink="http://www.w3.org/1999/xlink" xlink:href="zookeys-585-051-g025.jpg" position="float" orientation="portrait" xlink:type="simple" id="oo_86864.jpg"/></fig><fig id="F22" position="float" orientation="portrait"><label>Figures 122–128.</label><caption><p>
          <italic><tp:taxon-name><tp:taxon-name-part taxon-name-part-type="genus">Megastigmus</tp:taxon-name-part> <tp:taxon-name-part taxon-name-part-type="species">hypogeus</tp:taxon-name-part></tp:taxon-name></italic> Hussey male pale form. <bold>122</bold> dorsal view of the body <bold>123</bold> lateral view of body <bold>124</bold> dorsal view of thorax <bold>125</bold> front view of head; <bold>126</bold> antenna <bold>127</bold> genitalia <bold>128</bold> forewing.</p></caption><graphic xmlns:xlink="http://www.w3.org/1999/xlink" xlink:href="zookeys-585-051-g022.jpg" position="float" orientation="portrait" xlink:type="simple" id="oo_86861.jpg"/></fig><fig id="F23" position="float" orientation="portrait"><label>Figures 129–135.</label><caption><p>
          <italic><tp:taxon-name><tp:taxon-name-part taxon-name-part-type="genus">Megastigmus</tp:taxon-name-part> <tp:taxon-name-part taxon-name-part-type="species">hypogeus</tp:taxon-name-part></tp:taxon-name></italic> Hussey male dark form. <bold>129</bold> dorsal view of the body <bold>130</bold> lateral view of body <bold>131</bold> dorsal view of thorax <bold>132</bold> front view of head; <bold>133</bold> antenna <bold>134</bold> genitalia <bold>135</bold> forewing.</p></caption><graphic xmlns:xlink="http://www.w3.org/1999/xlink" xlink:href="zookeys-585-051-g023.jpg" position="float" orientation="portrait" xlink:type="simple" id="oo_86862.jpg"/></fig><fig id="F11" position="float" orientation="portrait"><label>Figures 48–54.</label><caption><p>
          <italic><tp:taxon-name><tp:taxon-name-part taxon-name-part-type="genus">Megastigmus</tp:taxon-name-part> <tp:taxon-name-part taxon-name-part-type="species">ozoroae</tp:taxon-name-part></tp:taxon-name></italic> Roques &amp; Copeland, sp. n. male pale form. <bold>48</bold> dorsal view of the body <bold>49</bold> lateral view of body <bold>50</bold> dorsal view of thorax; <bold>51</bold> front view of head <bold>52</bold> antenna <bold>53</bold> genitalia <bold>54</bold> forewing.</p></caption><graphic xmlns:xlink="http://www.w3.org/1999/xlink" xlink:href="zookeys-585-051-g011.jpg" position="float" orientation="portrait" xlink:type="simple" id="oo_86850.jpg"/></fig><fig id="F12" position="float" orientation="portrait"><label>Figures 55–61.</label><caption><p>
          <italic><tp:taxon-name><tp:taxon-name-part taxon-name-part-type="genus">Megastigmus</tp:taxon-name-part> <tp:taxon-name-part taxon-name-part-type="species">ozoroae</tp:taxon-name-part></tp:taxon-name></italic> Roques &amp; Copeland, sp. n. male dark form. <bold>55</bold> dorsal view of the body <bold>56</bold> lateral view of body <bold>57</bold> dorsal view of thorax; <bold>58</bold> front view of head <bold>59</bold> antenna <bold>60</bold> genitalia <bold>61</bold> forewing.</p></caption><graphic xmlns:xlink="http://www.w3.org/1999/xlink" xlink:href="zookeys-585-051-g012.jpg" position="float" orientation="portrait" xlink:type="simple" id="oo_86851.jpg"/></fig><fig id="F19" position="float" orientation="portrait"><label>Figures 102–108.</label><caption><p>
          <italic><tp:taxon-name><tp:taxon-name-part taxon-name-part-type="genus">Megastigmus</tp:taxon-name-part> <tp:taxon-name-part taxon-name-part-type="species">lanneae</tp:taxon-name-part></tp:taxon-name></italic> Roques &amp; Copeland, sp. n. male pale form. <bold>102</bold> dorsal view of the body <bold>103</bold> lateral view of body <bold>104</bold> dorsal view of thorax <bold>105</bold> front view of head; <bold>106</bold> antenna <bold>107</bold> genitalia <bold>108</bold> forewing.</p></caption><graphic xmlns:xlink="http://www.w3.org/1999/xlink" xlink:href="zookeys-585-051-g019.jpg" position="float" orientation="portrait" xlink:type="simple" id="oo_86858.jpg"/></fig><fig id="F20" position="float" orientation="portrait"><label>Figures 109–115.</label><caption><p>
          <italic><tp:taxon-name><tp:taxon-name-part taxon-name-part-type="genus">Megastigmus</tp:taxon-name-part> <tp:taxon-name-part taxon-name-part-type="species">lanneae</tp:taxon-name-part></tp:taxon-name></italic> Roques &amp; Copeland, sp. n. dark form. <bold>109</bold> dorsal view of the body <bold>110</bold> lateral view of body <bold>111</bold> dorsal view of thorax <bold>112</bold> front view of head; <bold>113</bold> antenna <bold>114</bold> forewing <bold>115</bold> genitalia.</p></caption><graphic xmlns:xlink="http://www.w3.org/1999/xlink" xlink:href="zookeys-585-051-g020.jpg" position="float" orientation="portrait" xlink:type="simple" id="oo_86859.jpg"/></fig></tp:treatment-sec><ref-list><ref id="B29"><mixed-citation xmlns:xlink="http://www.w3.org/1999/xlink" xlink:type="simple">
          <person-group><name name-style="western"><surname>Hussey</surname><given-names>NW</given-names></name></person-group> (<year>1956a</year>) <article-title>A new species of <italic><tp:taxon-name><tp:taxon-name-part taxon-name-part-type="genus">Megastigmus</tp:taxon-name-part></tp:taxon-name></italic> (Hym.: <tp:taxon-name><tp:taxon-name-part taxon-name-part-type="superfamily">Chalcidoidea</tp:taxon-name-part></tp:taxon-name>) from British Somaliland.</article-title> <source>Bulletin of Entomological Research</source> <volume>47</volume>: <fpage>57</fpage>–<lpage>59</lpage>. doi: <ext-link xlink:type="simple" ext-link-type="doi" xlink:href="10.1017/S0007485300046502">10.1017/S0007485300046502</ext-link></mixed-citation></ref><ref id="B25"><mixed-citation xmlns:xlink="http://www.w3.org/1999/xlink" xlink:type="simple">
          <person-group><name name-style="western"><surname>Grissell</surname><given-names>EE</given-names></name><name name-style="western"><surname>Prinsloo</surname><given-names>GL</given-names></name></person-group> (<year>2001</year>) <article-title>Seed-feeding species of <italic><tp:taxon-name><tp:taxon-name-part taxon-name-part-type="genus">Megastigmus</tp:taxon-name-part></tp:taxon-name></italic> Dalman 1820 (<tp:taxon-name><tp:taxon-name-part taxon-name-part-type="order">Hymenoptera</tp:taxon-name-part></tp:taxon-name>: <tp:taxon-name><tp:taxon-name-part taxon-name-part-type="family">Torymidae</tp:taxon-name-part></tp:taxon-name>) associated with <tp:taxon-name><tp:taxon-name-part taxon-name-part-type="family">Anacardiaceae</tp:taxon-name-part></tp:taxon-name>.</article-title> <source>Journal of <tp:taxon-name><tp:taxon-name-part taxon-name-part-type="order">Hymenoptera</tp:taxon-name-part></tp:taxon-name> Research</source> <volume>10</volume>: <fpage>271</fpage>–<lpage>279</lpage>.</mixed-citation></ref><ref id="B42"><mixed-citation xmlns:xlink="http://www.w3.org/1999/xlink" xlink:type="simple">
          <person-group><name name-style="western"><surname>Roques</surname><given-names>A</given-names></name><name name-style="western"><surname>Skrzypczyńska</surname><given-names>M</given-names></name></person-group> (<year>2003</year>) <article-title>Seed-infesting chalcids of the genus <italic><tp:taxon-name><tp:taxon-name-part taxon-name-part-type="genus">Megastigmus</tp:taxon-name-part></tp:taxon-name></italic> Dalman (<tp:taxon-name><tp:taxon-name-part taxon-name-part-type="order">Hymenoptera</tp:taxon-name-part></tp:taxon-name>: <tp:taxon-name><tp:taxon-name-part taxon-name-part-type="family">Torymidae</tp:taxon-name-part></tp:taxon-name>) native and introduced to Europe: taxonomy, host specificity and distribution.</article-title> <source>Journal of Natural History</source> <volume>37</volume>: <fpage>127</fpage>–<lpage>238</lpage>. doi: <ext-link xlink:type="simple" ext-link-type="doi" xlink:href="10.1080/713834669">10.1080/713834669</ext-link></mixed-citation></ref><ref id="B44"><mixed-citation xmlns:xlink="http://www.w3.org/1999/xlink" xlink:type="simple">
          <person-group><name name-style="western"><surname>Scheffer</surname><given-names>SJ</given-names></name><name name-style="western"><surname>Grissell</surname><given-names>EE</given-names></name></person-group> (<year>2003</year>) <article-title>Tracing the geographical origin of <italic><tp:taxon-name><tp:taxon-name-part taxon-name-part-type="genus">Megastigmus</tp:taxon-name-part> <tp:taxon-name-part taxon-name-part-type="species">transvaalensis</tp:taxon-name-part></tp:taxon-name></italic> (Hussey 1956) (<tp:taxon-name><tp:taxon-name-part taxon-name-part-type="order">Hymenoptera</tp:taxon-name-part></tp:taxon-name>: <tp:taxon-name><tp:taxon-name-part taxon-name-part-type="family">Torymidae</tp:taxon-name-part></tp:taxon-name>): an African wasp feeding on a South American plant in North America.</article-title> <source>Molecular Ecology</source> <volume>12</volume>: <fpage>415</fpage>–<lpage>421</lpage>. doi: <ext-link xlink:type="simple" ext-link-type="doi" xlink:href="10.1046/j.1365-294X.2003.01725.x">10.1046/j.1365-294X.2003.01725.x</ext-link></mixed-citation></ref></ref-list></tp:taxon-treatment>
