# Supplementary material for: Megastigmus seed chalcids (Hymenoptera, Torymidae) radiated much more on Angiosperms than previously considered. I- Description of 8 new species from Kenya, with a key to the females of Eastern and Southern Africa
Source: Zookeys. 2016 Apr 26;(585):51–124. doi: 10.3897/zookeys.585.7503 (PMC4857038; doi:10.3897/zookeys.585.7503)
Supplement: XML Treatment for Megastigmus somaliensis [file zookeys.585.7503-treatment12.xml]

<!DOCTYPE tp:taxon-treatment
  PUBLIC "-//TaxonX//DTD Taxonomic Treatment Publishing DTD v0 20100105//EN" "tax-treatment-NSO.dtd">
<tp:taxon-treatment xmlns:tp="http://www.plazi.org/taxpub"><tp:treatment-meta><kwd-group><label>Taxon classification</label><kwd><named-content content-type="kingdom">Animalia</named-content></kwd><kwd><named-content content-type="order">Hymenoptera</named-content></kwd><kwd><named-content content-type="family">Torymidae</named-content></kwd></kwd-group><mixed-citation publication-type="journal"><person-group><name><surname>Roques</surname><given-names>Alain</given-names></name><name><surname>Copeland</surname><given-names>Robert S.</given-names></name><name><surname>Soldati</surname><given-names>Laurent</given-names></name><name><surname>Denux</surname><given-names>Olivier</given-names></name><name><surname>Auger-Rozenberg</surname><given-names>Marie-Anne</given-names></name></person-group><article-title><italic><tp:taxon-name><tp:taxon-name-part taxon-name-part-type="genus">Megastigmus</tp:taxon-name-part></tp:taxon-name></italic> seed chalcids (<tp:taxon-name><tp:taxon-name-part taxon-name-part-type="order">Hymenoptera</tp:taxon-name-part></tp:taxon-name>, <tp:taxon-name><tp:taxon-name-part taxon-name-part-type="family">Torymidae</tp:taxon-name-part></tp:taxon-name>) radiated much more on Angiosperms than previously considered. I- Description of 8 new species from Kenya, with a key to the females of Eastern and Southern Africa</article-title><source>Zookeys</source><day>26</day><month>4</month><year>2016</year><volume>2016</volume><issue>585</issue><fpage>51</fpage><lpage>124</lpage><pub-id pub-id-type="doi">10.3897/zookeys.585.7503</pub-id></mixed-citation></tp:treatment-meta><tp:nomenclature><tp:taxon-name>
            <tp:taxon-name-part taxon-name-part-type="genus">Megastigmus</tp:taxon-name-part>
            <tp:taxon-name-part taxon-name-part-type="species">somaliensis</tp:taxon-name-part>
          </tp:taxon-name><tp:taxon-authority>Hussey, 1955</tp:taxon-authority></tp:nomenclature><tp:treatment-sec sec-type="material"><title>Type material examined.</title><p>Holotype ♀ “Bristish Somaliland; ex. seeds of <italic><tp:taxon-name><tp:taxon-name-part taxon-name-part-type="genus">Juniperus</tp:taxon-name-part> <tp:taxon-name-part taxon-name-part-type="species">procera</tp:taxon-name-part></tp:taxon-name></italic>; coll. i.1954, em. 25.ii.1954, J.T. Lawrie; Brit. Mus. 1956–294; Com. Inst. Ent. coll. 13661; B.M. TYPE HYM. 5.1623a; NHMUK010263946 5.1623a”(<abbrev xmlns:xlink="http://www.w3.org/1999/xlink" content-type="institution" xlink:title="British National History Museum, London, UK" xlink:type="simple">BNHM</abbrev>). Paratypes 4♀♀, 2♂♂, same collection data as holotype (<abbrev xmlns:xlink="http://www.w3.org/1999/xlink" content-type="institution" xlink:title="British National History Museum, London, UK" xlink:type="simple">BNHM</abbrev>);</p></tp:treatment-sec><tp:treatment-sec sec-type="material"><title>Additional material.</title><p>1♀ “Abyssinia, Mulu, above Muger Valley; circa 8000 ft., 18–23. 12. 1926, Dr. H. Scott” (<abbrev xmlns:xlink="http://www.w3.org/1999/xlink" content-type="institution" xlink:title="British National History Museum, London, UK" xlink:type="simple">BNHM</abbrev>); 1♀ “Abyssinia, Mt. Chillálo Digula; circa 9500 ft., 27.11.1926, from foliage giant juniper, Dr. H. Scott” (<abbrev xmlns:xlink="http://www.w3.org/1999/xlink" content-type="institution" xlink:title="British National History Museum, London, UK" xlink:type="simple">BNHM</abbrev>); 3♀♀, 2♂♂, Kenya, Central Prov., Mt. Kenya Forest, <named-content xmlns:xlink="http://www.w3.org/1999/xlink" content-type="dwc:verbatimCoordinates" xlink:type="simple"><named-content content-type="geo-json" specific-use="{&#34;type&#34;:&#34;Point&#34;,&#34;coordinates&#34;:[37.123,-0.0308]}" xlink:type="simple">0.0308°S, 37.1230°E</named-content></named-content>, 2125m, coll. 3034, ex. <italic><tp:taxon-name><tp:taxon-name-part taxon-name-part-type="genus">Juniperus</tp:taxon-name-part> <tp:taxon-name-part taxon-name-part-type="species">procera</tp:taxon-name-part></tp:taxon-name></italic> seeds, 2 Nov. 2004, R. Copeland leg. (2♀♀, 1♂, <abbrev xmlns:xlink="http://www.w3.org/1999/xlink" content-type="institution" xlink:title="Robert Copeland personal collection, ICIPE, Nairobi, Kenya" xlink:type="simple">RSC</abbrev>; 1♀ <abbrev xmlns:xlink="http://www.w3.org/1999/xlink" content-type="institution" xlink:title="Alain Roques personal collection, INRA Zoologie Forestière Orléans, France" xlink:type="simple">ARC</abbrev>; 1♂ destroyed).</p><p>Male and female specimens obtained from Kenya fit the general description of the species by <xref ref-type="bibr" rid="B30">Hussey (1956b)</xref>. Figure <xref ref-type="fig" rid="F28">163</xref> presents a view of female body whereas Figures <xref ref-type="fig" rid="F28">164–167</xref> show the major morphological characteristics of male specimens from <!--PageBreak--><!--PageBreak-->Kenya. Body colour is dark orange in the Kenyan specimens instead of pale orange in the type material from former British Somaliland, at present Somalia. However, at least one dark orange female was noticed in the <abbrev xmlns:xlink="http://www.w3.org/1999/xlink" content-type="institution" xlink:title="British National History Museum, London, UK" xlink:type="simple">BNHM</abbrev> collection, which had been collected in Digula, Abyssinia, at present Ethiopia.</p></tp:treatment-sec><tp:treatment-sec sec-type="Host plants"><title>Host plants.</title><p>
            <italic><tp:taxon-name><tp:taxon-name-part taxon-name-part-type="genus">Juniperus</tp:taxon-name-part> <tp:taxon-name-part taxon-name-part-type="species">procera</tp:taxon-name-part></tp:taxon-name></italic>. A seed feeder clustering in the molecular phylogeny of <italic><tp:taxon-name><tp:taxon-name-part taxon-name-part-type="genus">Megastigmus</tp:taxon-name-part></tp:taxon-name></italic> with the other species developing in seeds of <italic><tp:taxon-name><tp:taxon-name-part taxon-name-part-type="genus">Juniperus</tp:taxon-name-part></tp:taxon-name></italic> in Europe (Figure <xref ref-type="fig" rid="F5">14</xref>). This species clearly belongs with strong support to the “<tp:taxon-name><tp:taxon-name-part taxon-name-part-type="family">Cupressaceae</tp:taxon-name-part></tp:taxon-name> clade” whatever the marker and the analysis. It is close to <italic><tp:taxon-name><tp:taxon-name-part taxon-name-part-type="genus">Megastigmus</tp:taxon-name-part> <tp:taxon-name-part taxon-name-part-type="species">amicorum</tp:taxon-name-part></tp:taxon-name></italic>, a seed chalcid which is widely distributed on <italic><tp:taxon-name><tp:taxon-name-part taxon-name-part-type="genus">Juniperus</tp:taxon-name-part></tp:taxon-name></italic> from the Mediterranean basin. The host of <italic><tp:taxon-name><tp:taxon-name-part taxon-name-part-type="genus">Megastigmus</tp:taxon-name-part> <tp:taxon-name-part taxon-name-part-type="species">somaliensis</tp:taxon-name-part></tp:taxon-name></italic>, <italic><tp:taxon-name><tp:taxon-name-part taxon-name-part-type="genus">Juniperus</tp:taxon-name-part> <tp:taxon-name-part taxon-name-part-type="species">procera</tp:taxon-name-part></tp:taxon-name></italic>, is the only juniper out of more than 60 species growing in the Arabian Peninsula and in Africa (<xref ref-type="bibr" rid="B33">Mao et al. 2010</xref>). It suggests that the host and the associated chalcid originated from regions more northern than the ones where they are presently observed, which could explain the phylogenetic proximity with other juniper seed chalcids.</p></tp:treatment-sec><tp:treatment-sec sec-type="Distribution"><title>Distribution.</title><p>Sampled in highland forest and woodland in central and northwestern Kenya (Figure <xref ref-type="fig" rid="F1">1</xref>). Also present in Somalia and Ethiopia.</p></tp:treatment-sec><tp:treatment-sec sec-type="Diagnosis"><title>Diagnosis.</title><p>This species, as well as the related <italic><tp:taxon-name><tp:taxon-name-part taxon-name-part-type="genus">Megastigmus</tp:taxon-name-part> <tp:taxon-name-part taxon-name-part-type="species">asir</tp:taxon-name-part></tp:taxon-name></italic> which also attacks <italic><tp:taxon-name><tp:taxon-name-part taxon-name-part-type="genus">Juniperus</tp:taxon-name-part> <tp:taxon-name-part taxon-name-part-type="species">procera</tp:taxon-name-part></tp:taxon-name></italic> (<xref ref-type="bibr" rid="B22">Ghram and Shati 2011</xref>), are easily differentiated from the other Afrotropical <italic><tp:taxon-name><tp:taxon-name-part taxon-name-part-type="genus">Megastigmus</tp:taxon-name-part></tp:taxon-name></italic> by the 7–8 pairs of hairs on the lateral parts of scutellum (Figure <xref ref-type="fig" rid="F28">166</xref>) whereas at most 5 pairs are present in the other species. Females of <italic><tp:taxon-name><tp:taxon-name-part taxon-name-part-type="genus">Megastigmus</tp:taxon-name-part> <tp:taxon-name-part taxon-name-part-type="species">somaliensis</tp:taxon-name-part></tp:taxon-name></italic> are distinguished from those of <italic><tp:taxon-name><tp:taxon-name-part taxon-name-part-type="genus">Megastigmus</tp:taxon-name-part> <tp:taxon-name-part taxon-name-part-type="species">asir</tp:taxon-name-part></tp:taxon-name></italic> by the shape of the forewing stigma and the sculpture of the propodeum. In the first species, forewing stigma is oval (1.6 × as long as wide measured from the drawing of <xref ref-type="bibr" rid="B30">Hussey 1956b</xref>) whereas it is much more elongate <italic><tp:taxon-name><tp:taxon-name-part taxon-name-part-type="genus">Megastigmus</tp:taxon-name-part> <tp:taxon-name-part taxon-name-part-type="species">asir</tp:taxon-name-part></tp:taxon-name></italic> (2.2 × as long as wide when measured on the corresponding wing photo in <xref ref-type="bibr" rid="B22">Ghram and Shati (2011)</xref>, although the authors mentioned in their text this value to be 1.5×). Propodeum is rugose and irregularly striated in <italic><tp:taxon-name><tp:taxon-name-part taxon-name-part-type="genus">Megastigmus</tp:taxon-name-part> <tp:taxon-name-part taxon-name-part-type="species">somaliensis</tp:taxon-name-part></tp:taxon-name></italic> whereas it is smooth in <italic><tp:taxon-name><tp:taxon-name-part taxon-name-part-type="genus">Megastigmus</tp:taxon-name-part> <tp:taxon-name-part taxon-name-part-type="species">asir</tp:taxon-name-part></tp:taxon-name></italic> (<xref ref-type="bibr" rid="B22">Ghram and Shati 2011</xref>). The propodeum of males shows the same differences, the one of <italic><tp:taxon-name><tp:taxon-name-part taxon-name-part-type="genus">Megastigmus</tp:taxon-name-part> <tp:taxon-name-part taxon-name-part-type="species">somaliensis</tp:taxon-name-part></tp:taxon-name></italic> additionally presenting a very short median carina in its anterior part (Figure <xref ref-type="fig" rid="F28">166</xref>). Forewing stigma is quite similar in the two species (1.4 × as long as wide in <tp:taxon-name><tp:taxon-name-part taxon-name-part-type="genus">Megastigmus</tp:taxon-name-part> <tp:taxon-name-part taxon-name-part-type="species">somaliensis</tp:taxon-name-part></tp:taxon-name>- Figure <xref ref-type="fig" rid="F28">167</xref>- vs. 1.35 × in <italic><tp:taxon-name><tp:taxon-name-part taxon-name-part-type="genus">Megastigmus</tp:taxon-name-part> <tp:taxon-name-part taxon-name-part-type="species">asir</tp:taxon-name-part></tp:taxon-name></italic>; <xref ref-type="bibr" rid="B22">Ghram and Shati 2011</xref>).</p></tp:treatment-sec><tp:treatment-sec><!--Section generated to contain objects referenced in tp:taxon-treatment.--><fig id="F28" position="float" orientation="portrait"><label>Figures 163–167.</label><caption><p>
          <italic><tp:taxon-name><tp:taxon-name-part taxon-name-part-type="genus">Megastigmus</tp:taxon-name-part> <tp:taxon-name-part taxon-name-part-type="species">somaliensis</tp:taxon-name-part></tp:taxon-name></italic> Hussey. <bold>163</bold> lateral view of female body <bold>164</bold> electroscan of front view of male head <bold>165</bold> electroscan of male antenna <bold>166</bold> electroscan of dorsal view of male thorax <bold>167</bold> male forewing.</p></caption><graphic xmlns:xlink="http://www.w3.org/1999/xlink" xlink:href="zookeys-585-051-g028.jpg" position="float" orientation="portrait" xlink:type="simple" id="oo_86867.jpg"/></fig><fig id="F5" position="float" orientation="portrait"><label>Figure 14.</label><caption><p>Bayesian-likelihood inference phylogenies based on cytochrome oxidase I (<abbrev xmlns:xlink="http://www.w3.org/1999/xlink" xlink:title="cytochrome oxidase subunit one" xlink:type="simple">COI</abbrev>) and ribosomal DNA (28S) sequences in seed-specialized wasps of the <italic><tp:taxon-name><tp:taxon-name-part taxon-name-part-type="genus">Megastigmus</tp:taxon-name-part></tp:taxon-name></italic> genus. <bold>A</bold> Short fragment <abbrev xmlns:xlink="http://www.w3.org/1999/xlink" xlink:title="cytochrome oxidase subunit one" xlink:type="simple">COI</abbrev> (34 taxa, 417bp) <bold>B</bold> Long fragment <abbrev xmlns:xlink="http://www.w3.org/1999/xlink" xlink:title="cytochrome oxidase subunit one" xlink:type="simple">COI</abbrev> (31 taxa, 810pb) <bold>C</bold> Nuclear fragment (33 taxa, 924pb). <italic><tp:taxon-name><tp:taxon-name-part taxon-name-part-type="genus">Torymus</tp:taxon-name-part> <tp:taxon-name-part taxon-name-part-type="species">azureus</tp:taxon-name-part></tp:taxon-name></italic> Boheman, 1834 was used as an outgroup. Posterior probability values are indicated at each node. New taxa described in this paper are indicated in red and bold. Branches of taxa associated with <tp:taxon-name><tp:taxon-name-part taxon-name-part-type="family">Anacardiaceae</tp:taxon-name-part></tp:taxon-name> as host plant family are in blue, and branches of taxa associated with <tp:taxon-name><tp:taxon-name-part taxon-name-part-type="family">Cupressaceae</tp:taxon-name-part></tp:taxon-name> are in green.</p></caption><graphic xmlns:xlink="http://www.w3.org/1999/xlink" xlink:href="zookeys-585-051-g005.jpg" position="float" orientation="portrait" xlink:type="simple" id="oo_86844.jpg"/></fig><fig id="F1" position="float" orientation="portrait"><label>Figure 1.</label><caption><p>Distribution in Kenya of the previously described African <italic><tp:taxon-name><tp:taxon-name-part taxon-name-part-type="genus">Megastigmus</tp:taxon-name-part></tp:taxon-name></italic> species.</p></caption><graphic xmlns:xlink="http://www.w3.org/1999/xlink" xlink:href="zookeys-585-051-g001.jpg" position="float" orientation="portrait" xlink:type="simple" id="oo_86840.jpg"/></fig></tp:treatment-sec><ref-list><ref id="B30"><mixed-citation xmlns:xlink="http://www.w3.org/1999/xlink" xlink:type="simple">
          <person-group><name name-style="western"><surname>Hussey</surname><given-names>NW</given-names></name></person-group> (<year>1956b</year>) <article-title>A new genus of African <tp:taxon-name><tp:taxon-name-part taxon-name-part-type="subfamily">Megastigminae</tp:taxon-name-part></tp:taxon-name> (<tp:taxon-name><tp:taxon-name-part taxon-name-part-type="order">Hymenoptera</tp:taxon-name-part></tp:taxon-name>: <tp:taxon-name><tp:taxon-name-part taxon-name-part-type="superfamily">Chalcidoidea</tp:taxon-name-part></tp:taxon-name>).</article-title> <source>Proceedings of the Royal Entomological Society of London B</source> <volume>25</volume>: <fpage>157</fpage>–<lpage>162</lpage>. doi: <ext-link xlink:type="simple" ext-link-type="doi" xlink:href="10.1111/j.1365-3113.1956.tb01114.x">10.1111/j.1365-3113.1956.tb01114.x</ext-link></mixed-citation></ref><ref id="B33"><mixed-citation xmlns:xlink="http://www.w3.org/1999/xlink" xlink:type="simple">
          <person-group><name name-style="western"><surname>Mao</surname><given-names>K</given-names></name><name name-style="western"><surname>Hao</surname><given-names>G</given-names></name><name name-style="western"><surname>Liu</surname><given-names>J</given-names></name><name name-style="western"><surname>Adams</surname><given-names>RP</given-names></name><name name-style="western"><surname>Milne</surname><given-names>RI</given-names></name></person-group> (<year>2010</year>) <article-title>Diversification and biogeography of <italic><tp:taxon-name><tp:taxon-name-part taxon-name-part-type="genus">Juniperus</tp:taxon-name-part></tp:taxon-name></italic> (<tp:taxon-name><tp:taxon-name-part taxon-name-part-type="family">Cupressaceae</tp:taxon-name-part></tp:taxon-name>): variable diversification rates and multiple intercontinental dispersals.</article-title> <source>New Phytologist</source> <volume>188</volume>: <fpage>254</fpage>–<lpage>272</lpage>. doi: <ext-link xlink:type="simple" ext-link-type="doi" xlink:href="10.1111/j.1469-8137.2010.03351.x">10.1111/j.1469-8137.2010.03351.x</ext-link></mixed-citation></ref><ref id="B22"><mixed-citation xmlns:xlink="http://www.w3.org/1999/xlink" xlink:type="simple">
          <person-group><name name-style="western"><surname>Ghramh</surname><given-names>HA</given-names></name><name name-style="western"><surname>Shati</surname><given-names>AA</given-names></name></person-group> (<year>2011</year>) <article-title>Description of a new species of <italic><tp:taxon-name><tp:taxon-name-part taxon-name-part-type="genus">Megastigmus</tp:taxon-name-part></tp:taxon-name></italic> Dalman (<tp:taxon-name><tp:taxon-name-part taxon-name-part-type="order">Hymenoptera</tp:taxon-name-part></tp:taxon-name>: <tp:taxon-name><tp:taxon-name-part taxon-name-part-type="superfamily">Chalcidoidea</tp:taxon-name-part></tp:taxon-name>: <tp:taxon-name><tp:taxon-name-part taxon-name-part-type="family">Torymidae</tp:taxon-name-part></tp:taxon-name>) from Saudi Arabia.</article-title> <source>African Journal of Biotechnology</source> <volume>10</volume>: <fpage>4502</fpage>–<lpage>4506</lpage>.</mixed-citation></ref></ref-list></tp:taxon-treatment>
